# Supplementary material for: 3-(3-Chloro­prop­yl)-7,8-dimeth­oxy-2,3,4,5-tetra­hydro-1H-3-benzazepin-2-one at 125 K
Source: Acta Crystallogr Sect E Struct Rep Online. 2008 Apr 4;64(Pt 5):o802. doi: 10.1107/S1600536808008787 (PMC2961196; doi:10.1107/S1600536808008787)
Supplement: Supplementary file 1 [file e-64-0o802-sup1.cif]

##############################################################################
###                                                                        ###
###        Electronic paper (Acta Crystallographica Section E)             ###
###                                                                        ###
##############################################################################
#                                                                            #
# This CIF contains the data in a paper accepted for publication in Acta     #
# Crystallographica Section E. It conforms to the requirements of Notes      #
# for Authors for Section E, and has been peer reviewed under the auspices   #
# of the IUCr Commission on Journals.                                        #
#                                                                            #
# Full details of the Crystallographic Information File format               #
# are given in the paper "The Crystallographic Information File (CIF):       #
# a New Standard Archive File for Crystallography" by S. R. Hall, F. H.      #
# Allen and I. D. Brown [Acta Cryst. (1991), A47, 655-685].                  #
#                                                                            #
# The current version of the core CIF dictionary is obtainable from          #
# ftp://ftp.iucr.org/pub/cif_core.dic. The current version number is 2.4.    #
#                                                                            #
# Software is freely available for graphical display of the structure(s) in  #
# this CIF.  For information consult the CIF home page http://www.iucr.org/  #
# cif/home.html                                                              #
#                                                                            #
# This file may be used for bona fide research purposes within the           #
# scientific community so long as proper attribution is given to the journal # 
# article from which it was obtained.                                        #
#                                                                            #
##############################################################################
                                             
data_global
_audit_creation_method     'manual editing of form.cif'
_journal_data_validation_number     ?
_journal_date_recd_electronic     2008-03-29
_journal_date_accepted     2008-04-01
_journal_name_full     'Acta Crystallographica, Section E'
_journal_year     2008
_journal_volume     64
_journal_issue      5
_journal_page_first     o802
_journal_page_last     o802
_journal_paper_category     QO
_journal_coeditor_code     CI2575
_publ_contact_author_name     'Xiang-Wei Cheng'
_publ_contact_author_address
;
    Zhejiang Police College  Experience Center
    Zhejiang Police College
    Hangzhou 310053
    People's Republic of China
;
_publ_contact_author_email     zpccxw@126.com
_publ_contact_author_fax     '++86-571-86916956'
_publ_contact_author_phone     '++86-571-86916956'
_publ_section_title
;
3-(3-Chloropropyl)-7,8-dimethoxy-2,3,4,5-tetrahydro-1<i>H</i>-3-benzazepin-2-one
at 125 K
;
loop_
    _publ_author_name
    _publ_author_address
    'Xiang-Wei Cheng'
;
    Zhejiang Police College Experience Center
    Zhejiang Police College
    Hangzhou 310053
    People's Republic of China
;
data_I
_audit_creation_method     SHELXL-97
_chemical_name_systematic
;
3-(3-Chloropropyl)-7,8-dimethoxy-2,3,4,5-tetrahydro-1<i>H</i>-
3-benzazepin-2-one
;
_chemical_name_common     ?
_chemical_formula_moiety     'C15 H20 Cl N O3'
_chemical_formula_sum     'C15 H20 Cl N O3'
_chemical_formula_iupac     'C15 H20 Cl N O3'
_chemical_formula_weight     297.77
_chemical_melting_point     ?
_symmetry_cell_setting     Triclinic
_symmetry_space_group_name_H-M     'P -1'
_symmetry_space_group_name_Hall     '-P 1'
loop_
    _symmetry_equiv_pos_as_xyz
    'x, y, z'
    '-x, -y, -z'
_cell_length_a     8.134(3)
_cell_length_b     8.498(3)
_cell_length_c     11.701(4)
_cell_angle_alpha     92.880(12)
_cell_angle_beta     105.981(12)
_cell_angle_gamma     106.440(12)
_cell_volume     738.5(5)
_cell_formula_units_Z     2
_cell_measurement_reflns_used     2542
_cell_measurement_theta_min     1.8
_cell_measurement_theta_max     25.0
_cell_measurement_temperature     125
_exptl_crystal_description     Block
_exptl_crystal_colour     colourless
_exptl_crystal_size_max     0.29
_exptl_crystal_size_mid     0.28
_exptl_crystal_size_min     0.22
_exptl_crystal_density_diffrn     1.339
_exptl_crystal_density_meas     ?
_exptl_crystal_density_method     'not measured'
_exptl_crystal_F_000     316
_exptl_absorpt_coefficient_mu     0.265
_exptl_absorpt_correction_type     multi-scan
_exptl_absorpt_process_details     '(SADABS; Bruker, 2002)'
_exptl_absorpt_correction_T_min     0.9270
_exptl_absorpt_correction_T_max     0.9439
_exptl_special_details
;
;
_diffrn_ambient_temperature     123(2)
_diffrn_radiation_type     MoK\a
_diffrn_radiation_wavelength     0.71073
_diffrn_radiation_source     'fine-focus sealed tube'
_diffrn_radiation_monochromator     graphite
_diffrn_measurement_device_type     'Bruker SMART CCD area-detector'
_diffrn_measurement_method     '\f and \w'
_diffrn_detector_area_resol_mean     ?
_diffrn_reflns_number     6809
_diffrn_reflns_av_R_equivalents     0.0202
_diffrn_reflns_av_sigmaI/netI     0.0229
_diffrn_reflns_theta_min     1.83
_diffrn_reflns_theta_max     25.01
_diffrn_reflns_theta_full     25.01
_diffrn_measured_fraction_theta_max     0.977
_diffrn_measured_fraction_theta_full     0.977
_diffrn_reflns_limit_h_min     -9
_diffrn_reflns_limit_h_max     9
_diffrn_reflns_limit_k_min     -9
_diffrn_reflns_limit_k_max     9
_diffrn_reflns_limit_l_min     -13
_diffrn_reflns_limit_l_max     11
_diffrn_standards_number     0
_diffrn_standards_interval_count     .
_diffrn_standards_interval_time     .
_diffrn_standards_decay_%     ?
_refine_special_details
;
Refinement of <i>F</i>^2^ against ALL reflections. The weighted <i>R</i>-factor
<i>wR</i> and goodness of fit <i>S</i> are based on <i>F</i>^2^, conventional
<i>R</i>-factors <i>R</i> are based on <i>F</i>, with <i>F</i> set to zero for
negative <i>F</i>^2^. The threshold expression of <i>F</i>^2^ >
\s(<i>F</i>^2^) is used only for calculating <i>R</i>-factors(gt) <i>etc</i>.
and is not relevant to the choice of reflections for refinement.
<i>R</i>-factors based on <i>F</i>^2^ are statistically about twice as large
as those based on <i>F</i>, and <i>R</i>- factors based on ALL data will be
even larger.
;
_reflns_number_total     2542
_reflns_number_gt     2137
_reflns_threshold_expression     I>2\s(I)
_refine_ls_structure_factor_coef     Fsqd
_refine_ls_matrix_type     full
_refine_ls_R_factor_all     0.0462
_refine_ls_R_factor_gt     0.0386
_refine_ls_wR_factor_gt     0.1073
_refine_ls_wR_factor_ref     0.1121
_refine_ls_goodness_of_fit_ref     1.057
_refine_ls_restrained_S_all     1.057
_refine_ls_number_reflns     2542
_refine_ls_number_parameters     183
_refine_ls_number_restraints     0
_refine_ls_hydrogen_treatment     constr
_refine_ls_weighting_scheme     calc
_refine_ls_weighting_details
         'calc w=1/[\s^2^(Fo^2^)+(0.0588P)^2^+0.1232P] where P=(Fo^2^+2Fc^2^)/3'
_atom_sites_solution_hydrogens     geom
_atom_sites_solution_primary     direct
_atom_sites_solution_secondary     difmap
_refine_ls_shift/su_max     0.001
_refine_ls_shift/su_mean     0.000
_refine_diff_density_max     0.192
_refine_diff_density_min     -0.226
_refine_ls_extinction_method     none
_refine_ls_extinction_coef     ?
loop_
    _atom_type_symbol
    _atom_type_description
    _atom_type_scat_dispersion_real
    _atom_type_scat_dispersion_imag
    _atom_type_scat_source
    'C' 'C' 0.0033 0.0016
                         'International Tables Vol C Tables 4.2.6.8 and 6.1.1.4'
    'H' 'H' 0.0000 0.0000
                         'International Tables Vol C Tables 4.2.6.8 and 6.1.1.4'
    'N' 'N' 0.0061 0.0033
                         'International Tables Vol C Tables 4.2.6.8 and 6.1.1.4'
    'O' 'O' 0.0106 0.0060
                         'International Tables Vol C Tables 4.2.6.8 and 6.1.1.4'
    'Cl' 'Cl' 0.1484 0.1585
                         'International Tables Vol C Tables 4.2.6.8 and 6.1.1.4'
_computing_data_collection     'SMART (Bruker, 2002)'
_computing_cell_refinement     'SAINT (Bruker, 2002)'
_computing_data_reduction     'SAINT (Bruker, 2002)'
_computing_structure_solution     'SHELXS97 (Sheldrick, 2008)'
_computing_structure_refinement     'SHELXL97 (Sheldrick, 2008)'
_computing_molecular_graphics     'SHELXTL (Sheldrick, 2008)'
_computing_publication_material     'SHELXTL (Sheldrick, 2008)'
loop_
    _atom_site_type_symbol
    _atom_site_label
    _atom_site_fract_x
    _atom_site_fract_y
    _atom_site_fract_z
    _atom_site_U_iso_or_equiv
    _atom_site_adp_type
    _atom_site_calc_flag
    _atom_site_refinement_flags
    _atom_site_occupancy
    _atom_site_disorder_assembly
    _atom_site_disorder_group
    C C1 0.2530(3) 0.0704(3) 1.09762(17) 0.0633(5) Uani d . 1 . .
    H H1A 0.3722 0.0674 1.1371 0.095 Uiso calc R 1 . .
    H H1B 0.1732 0.0182 1.1413 0.095 Uiso calc R 1 . .
    H H1C 0.2544 0.1834 1.0945 0.095 Uiso calc R 1 . .
    C C2 -0.0455(3) -0.2072(3) 0.63151(18) 0.0689(6) Uani d . 1 . .
    H H2A -0.0677 -0.1141 0.5942 0.103 Uiso calc R 1 . .
    H H2B -0.1580 -0.2894 0.6243 0.103 Uiso calc R 1 . .
    H H2C 0.0232 -0.2539 0.5927 0.103 Uiso calc R 1 . .
    C C3 0.2849(2) 0.0480(2) 0.90096(14) 0.0445(4) Uani d . 1 . .
    C C4 0.2103(2) -0.02661(19) 0.78048(15) 0.0445(4) Uani d . 1 . .
    C C5 0.2973(2) 0.0306(2) 0.69805(14) 0.0450(4) Uani d . 1 . .
    H H5 0.2487 -0.0210 0.6189 0.054 Uiso calc R 1 . .
    C C6 0.4565(2) 0.1640(2) 0.72932(14) 0.0430(4) Uani d . 1 . .
    C C7 0.5290(2) 0.2400(2) 0.84825(14) 0.0439(4) Uani d . 1 . .
    C C8 0.4413(2) 0.1789(2) 0.93214(14) 0.0451(4) Uani d . 1 . .
    H H8 0.4907 0.2287 1.0117 0.054 Uiso calc R 1 . .
    C C9 0.5404(2) 0.2131(2) 0.62888(15) 0.0501(4) Uani d . 1 . .
    H H9A 0.4721 0.1345 0.5568 0.060 Uiso calc R 1 . .
    H H9B 0.5321 0.3214 0.6114 0.060 Uiso calc R 1 . .
    C C10 0.7353(2) 0.2180(2) 0.66095(15) 0.0493(4) Uani d . 1 . .
    N N1 0.85388(18) 0.33947(17) 0.74910(12) 0.0489(4) Uani d . 1 . .
    C C12 0.7942(2) 0.4582(2) 0.80910(17) 0.0539(5) Uani d . 1 . .
    H H12A 0.7125 0.4977 0.7491 0.065 Uiso calc R 1 . .
    H H12B 0.8975 0.5526 0.8506 0.065 Uiso calc R 1 . .
    C C13 0.7006(2) 0.3845(2) 0.89834(16) 0.0556(5) Uani d . 1 . .
    H H13A 0.6725 0.4718 0.9383 0.067 Uiso calc R 1 . .
    H H13B 0.7848 0.3482 0.9589 0.067 Uiso calc R 1 . .
    C C14 1.0354(2) 0.3319(2) 0.80602(16) 0.0544(4) Uani d . 1 . .
    H H14A 1.0420 0.2247 0.7789 0.065 Uiso calc R 1 . .
    H H14B 1.0568 0.3403 0.8922 0.065 Uiso calc R 1 . .
    C C15 1.1839(2) 0.4668(2) 0.77991(16) 0.0556(5) Uani d . 1 . .
    H H15A 1.1704 0.5743 0.7980 0.067 Uiso calc R 1 . .
    H H15B 1.3001 0.4661 0.8307 0.067 Uiso calc R 1 . .
    C C16 1.1757(3) 0.4392(3) 0.65120(18) 0.0636(5) Uani d . 1 . .
    H H16A 1.0595 0.4403 0.6005 0.076 Uiso calc R 1 . .
    H H16B 1.1884 0.3314 0.6332 0.076 Uiso calc R 1 . .
    O O1 0.19242(16) -0.01575(16) 0.97846(11) 0.0577(3) Uani d . 1 . .
    O O2 0.05252(16) -0.15427(16) 0.75527(11) 0.0600(4) Uani d . 1 . .
    O O3 0.78269(18) 0.11586(17) 0.61105(12) 0.0660(4) Uani d . 1 . .
    Cl Cl1 1.35151(9) 0.59760(9) 0.61897(6) 0.0942(3) Uani d . 1 . .
loop_
    _atom_site_aniso_label
    _atom_site_aniso_U_11
    _atom_site_aniso_U_22
    _atom_site_aniso_U_33
    _atom_site_aniso_U_12
    _atom_site_aniso_U_13
    _atom_site_aniso_U_23
    C1 0.0704(12) 0.0768(13) 0.0502(11) 0.0225(10) 0.0293(9) 0.0132(9)
    C2 0.0645(12) 0.0601(11) 0.0607(12) 0.0006(9) 0.0060(9) -0.0011(9)
    C3 0.0455(9) 0.0489(9) 0.0460(9) 0.0206(7) 0.0177(7) 0.0124(7)
    C4 0.0421(8) 0.0410(8) 0.0499(9) 0.0140(7) 0.0120(7) 0.0066(7)
    C5 0.0470(9) 0.0471(9) 0.0397(9) 0.0171(7) 0.0095(7) 0.0026(7)
    C6 0.0453(9) 0.0453(9) 0.0416(9) 0.0180(7) 0.0137(7) 0.0076(7)
    C7 0.0451(9) 0.0439(8) 0.0442(9) 0.0160(7) 0.0141(7) 0.0041(7)
    C8 0.0472(9) 0.0512(9) 0.0378(8) 0.0180(7) 0.0121(7) 0.0028(7)
    C9 0.0516(10) 0.0584(10) 0.0392(9) 0.0150(8) 0.0142(7) 0.0059(7)
    C10 0.0556(10) 0.0540(10) 0.0420(9) 0.0171(8) 0.0199(8) 0.0094(8)
    N1 0.0456(8) 0.0517(8) 0.0505(8) 0.0153(6) 0.0166(6) 0.0040(6)
    C12 0.0520(10) 0.0473(9) 0.0595(11) 0.0093(8) 0.0198(8) 0.0011(8)
    C13 0.0565(10) 0.0529(10) 0.0523(10) 0.0074(8) 0.0200(8) -0.0039(8)
    C14 0.0516(10) 0.0603(11) 0.0518(10) 0.0201(8) 0.0133(8) 0.0098(8)
    C15 0.0487(9) 0.0630(11) 0.0538(11) 0.0186(8) 0.0126(8) 0.0048(8)
    C16 0.0696(12) 0.0699(12) 0.0594(12) 0.0288(10) 0.0245(10) 0.0111(9)
    O1 0.0544(7) 0.0688(8) 0.0494(7) 0.0114(6) 0.0225(6) 0.0116(6)
    O2 0.0532(7) 0.0581(7) 0.0558(7) 0.0010(6) 0.0136(6) 0.0044(6)
    O3 0.0664(8) 0.0721(9) 0.0619(8) 0.0255(7) 0.0217(7) -0.0058(7)
    Cl1 0.1040(5) 0.0999(5) 0.1101(5) 0.0398(4) 0.0683(4) 0.0438(4)
_geom_special_details
;
All e.s.d.'s (except the e.s.d. in the dihedral angle between two l.s. planes)
are estimated using the full covariance matrix. The cell e.s.d.'s are taken
into account individually in the estimation of e.s.d.'s in distances, angles
and torsion angles; correlations between e.s.d.'s in cell parameters are only
used when they are defined by crystal symmetry. An approximate (isotropic)
treatment of cell e.s.d.'s is used for estimating e.s.d.'s involving l.s.
planes.
;
loop_
    _geom_bond_atom_site_label_1
    _geom_bond_atom_site_label_2
    _geom_bond_site_symmetry_2
    _geom_bond_distance
    _geom_bond_publ_flag
    C1 O1 . 1.428(2) ?
    C1 H1A . 0.96 ?
    C1 H1B . 0.96 ?
    C1 H1C . 0.96 ?
    C2 O2 . 1.425(2) ?
    C2 H2A . 0.96 ?
    C2 H2B . 0.96 ?
    C2 H2C . 0.96 ?
    C3 O1 . 1.3697(19) ?
    C3 C8 . 1.375(2) ?
    C3 C4 . 1.407(2) ?
    C4 O2 . 1.372(2) ?
    C4 C5 . 1.377(2) ?
    C5 C6 . 1.401(2) ?
    C5 H5 . 0.93 ?
    C6 C7 . 1.394(2) ?
    C6 C9 . 1.533(2) ?
    C7 C8 . 1.403(2) ?
    C7 C13 . 1.519(2) ?
    C8 H8 . 0.93 ?
    C9 C10 . 1.513(2) ?
    C9 H9A . 0.97 ?
    C9 H9B . 0.97 ?
    C10 O3 . 1.227(2) ?
    C10 N1 . 1.357(2) ?
    N1 C12 . 1.463(2) ?
    N1 C14 . 1.465(2) ?
    C12 C13 . 1.515(2) ?
    C12 H12A . 0.97 ?
    C12 H12B . 0.97 ?
    C13 H13A . 0.97 ?
    C13 H13B . 0.97 ?
    C14 C15 . 1.524(3) ?
    C14 H14A . 0.97 ?
    C14 H14B . 0.97 ?
    C15 C16 . 1.492(3) ?
    C15 H15A . 0.97 ?
    C15 H15B . 0.97 ?
    C16 Cl1 . 1.805(2) ?
    C16 H16A . 0.97 ?
    C16 H16B . 0.97 ?
loop_
    _geom_angle_atom_site_label_1
    _geom_angle_atom_site_label_2
    _geom_angle_atom_site_label_3
    _geom_angle_site_symmetry_1
    _geom_angle_site_symmetry_3
    _geom_angle
    _geom_angle_publ_flag
    O1 C1 H1A . . 109.5 ?
    O1 C1 H1B . . 109.5 ?
    H1A C1 H1B . . 109.5 ?
    O1 C1 H1C . . 109.5 ?
    H1A C1 H1C . . 109.5 ?
    H1B C1 H1C . . 109.5 ?
    O2 C2 H2A . . 109.5 ?
    O2 C2 H2B . . 109.5 ?
    H2A C2 H2B . . 109.5 ?
    O2 C2 H2C . . 109.5 ?
    H2A C2 H2C . . 109.5 ?
    H2B C2 H2C . . 109.5 ?
    O1 C3 C8 . . 124.96(15) ?
    O1 C3 C4 . . 116.39(14) ?
    C8 C3 C4 . . 118.64(15) ?
    O2 C4 C5 . . 125.10(15) ?
    O2 C4 C3 . . 115.54(15) ?
    C5 C4 C3 . . 119.36(14) ?
    C4 C5 C6 . . 122.21(15) ?
    C4 C5 H5 . . 118.9 ?
    C6 C5 H5 . . 118.9 ?
    C7 C6 C5 . . 118.52(15) ?
    C7 C6 C9 . . 124.80(14) ?
    C5 C6 C9 . . 116.68(14) ?
    C6 C7 C8 . . 118.89(15) ?
    C6 C7 C13 . . 125.75(15) ?
    C8 C7 C13 . . 115.34(14) ?
    C3 C8 C7 . . 122.35(15) ?
    C3 C8 H8 . . 118.8 ?
    C7 C8 H8 . . 118.8 ?
    C10 C9 C6 . . 112.81(14) ?
    C10 C9 H9A . . 109.0 ?
    C6 C9 H9A . . 109.0 ?
    C10 C9 H9B . . 109.0 ?
    C6 C9 H9B . . 109.0 ?
    H9A C9 H9B . . 107.8 ?
    O3 C10 N1 . . 121.96(16) ?
    O3 C10 C9 . . 121.63(16) ?
    N1 C10 C9 . . 116.40(15) ?
    C10 N1 C12 . . 121.13(14) ?
    C10 N1 C14 . . 120.32(15) ?
    C12 N1 C14 . . 117.01(14) ?
    N1 C12 C13 . . 112.78(15) ?
    N1 C12 H12A . . 109.0 ?
    C13 C12 H12A . . 109.0 ?
    N1 C12 H12B . . 109.0 ?
    C13 C12 H12B . . 109.0 ?
    H12A C12 H12B . . 107.8 ?
    C12 C13 C7 . . 116.64(15) ?
    C12 C13 H13A . . 108.1 ?
    C7 C13 H13A . . 108.1 ?
    C12 C13 H13B . . 108.1 ?
    C7 C13 H13B . . 108.1 ?
    H13A C13 H13B . . 107.3 ?
    N1 C14 C15 . . 114.14(15) ?
    N1 C14 H14A . . 108.7 ?
    C15 C14 H14A . . 108.7 ?
    N1 C14 H14B . . 108.7 ?
    C15 C14 H14B . . 108.7 ?
    H14A C14 H14B . . 107.6 ?
    C16 C15 C14 . . 110.34(15) ?
    C16 C15 H15A . . 109.6 ?
    C14 C15 H15A . . 109.6 ?
    C16 C15 H15B . . 109.6 ?
    C14 C15 H15B . . 109.6 ?
    H15A C15 H15B . . 108.1 ?
    C15 C16 Cl1 . . 110.88(14) ?
    C15 C16 H16A . . 109.5 ?
    Cl1 C16 H16A . . 109.5 ?
    C15 C16 H16B . . 109.5 ?
    Cl1 C16 H16B . . 109.5 ?
    H16A C16 H16B . . 108.1 ?
    C3 O1 C1 . . 117.37(14) ?
    C4 O2 C2 . . 116.36(14) ?
loop_
    _geom_torsion_atom_site_label_1
    _geom_torsion_atom_site_label_2
    _geom_torsion_atom_site_label_3
    _geom_torsion_atom_site_label_4
    _geom_torsion_site_symmetry_1
    _geom_torsion_site_symmetry_2
    _geom_torsion_site_symmetry_3
    _geom_torsion_site_symmetry_4
    _geom_torsion
    _geom_torsion_publ_flag
    O1 C3 C4 O2 . . . . 0.3(2) ?
    C8 C3 C4 O2 . . . . -178.75(15) ?
    O1 C3 C4 C5 . . . . -179.49(14) ?
    C8 C3 C4 C5 . . . . 1.4(2) ?
    O2 C4 C5 C6 . . . . 178.70(15) ?
    C3 C4 C5 C6 . . . . -1.5(3) ?
    C4 C5 C6 C7 . . . . 0.3(3) ?
    C4 C5 C6 C9 . . . . 179.18(15) ?
    C5 C6 C7 C8 . . . . 0.9(2) ?
    C9 C6 C7 C8 . . . . -177.88(15) ?
    C5 C6 C7 C13 . . . . 179.47(16) ?
    C9 C6 C7 C13 . . . . 0.7(3) ?
    O1 C3 C8 C7 . . . . -179.23(15) ?
    C4 C3 C8 C7 . . . . -0.3(2) ?
    C6 C7 C8 C3 . . . . -0.9(3) ?
    C13 C7 C8 C3 . . . . -179.66(16) ?
    C7 C6 C9 C10 . . . . 52.6(2) ?
    C5 C6 C9 C10 . . . . -126.15(16) ?
    C6 C9 C10 O3 . . . . 110.71(19) ?
    C6 C9 C10 N1 . . . . -68.2(2) ?
    O3 C10 N1 C12 . . . . -178.83(16) ?
    C9 C10 N1 C12 . . . . 0.1(2) ?
    O3 C10 N1 C14 . . . . -13.4(3) ?
    C9 C10 N1 C14 . . . . 165.52(15) ?
    C10 N1 C12 C13 . . . . 75.6(2) ?
    C14 N1 C12 C13 . . . . -90.34(18) ?
    N1 C12 C13 C7 . . . . -61.8(2) ?
    C6 C7 C13 C12 . . . . 3.9(3) ?
    C8 C7 C13 C12 . . . . -177.43(15) ?
    C10 N1 C14 C15 . . . . 112.96(18) ?
    C12 N1 C14 C15 . . . . -81.02(19) ?
    N1 C14 C15 C16 . . . . -68.9(2) ?
    C14 C15 C16 Cl1 . . . . -179.73(13) ?
    C8 C3 O1 C1 . . . . 6.5(2) ?
    C4 C3 O1 C1 . . . . -172.49(15) ?
    C5 C4 O2 C2 . . . . -13.5(3) ?
    C3 C4 O2 C2 . . . . 166.68(16) ?
loop_
    _geom_hbond_atom_site_label_D
    _geom_hbond_atom_site_label_H
    _geom_hbond_atom_site_label_A
    _geom_hbond_site_symmetry_A
    _geom_hbond_distance_DH
    _geom_hbond_distance_HA
    _geom_hbond_distance_DA
    _geom_hbond_angle_DHA
    _geom_hbond_publ_flag
    C14 H14A O3 . 0.97 2.36 2.768(2) 104 yes
    C1 H1A Cg1 . 0.96 2.84 3.705(3) 150 yes
