# Supplementary material for: 3-(3-Chloro­prop­yl)-7,8-dimeth­oxy-2,3,4,5-tetra­hydro-1H-3-benzazepin-2-one at 125 K
Source: Acta Crystallogr Sect E Struct Rep Online. 2008 Apr 4;64(Pt 5):o802. doi: 10.1107/S1600536808008787 (PMC2961196; doi:10.1107/S1600536808008787)
Supplement: Supplementary file 2 [file e-64-0o802-Isup2.hkl]

#
# h,k,l, Fc-squared, Fo-squared, sigma(Fo-squared) and status flag
#
data_I
_shelx_title ' Q in P-1'
_shelx_refln_list_code          4
_shelx_F_calc_maximum      127.72
_exptl_crystal_F_000       316.00
_reflns_d_resolution_high  0.8406
 
loop_
 _symmetry_equiv_pos_as_xyz
 'x, y, z'
 '-x, -y, -z'
 
_cell_length_a     8.1336
_cell_length_b     8.4979
_cell_length_c    11.7011
_cell_angle_alpha  92.880
_cell_angle_beta  105.981
_cell_angle_gamma 106.440
 
_shelx_F_squared_multiplier     1.000
 
loop_
 _refln_index_h
 _refln_index_k
 _refln_index_l
 _refln_F_squared_calc
 _refln_F_squared_meas
 _refln_F_squared_sigma
 _refln_observed_status
   1   0   0        0.80        0.04      0.19 o
   2   0   0     1680.39     1627.86     20.09 o
   3   0   0      182.52      211.01      3.98 o
   4   0   0      494.82      527.03      6.10 o
   5   0   0       35.15       29.96      0.86 o
   6   0   0       30.76       32.62      1.01 o
   7   0   0        3.57        4.55      0.51 o
   8   0   0       52.39       48.83      1.42 o
  -8   1   0        1.55        3.74      0.60 o
  -7   1   0        2.63        2.04      0.63 o
  -6   1   0      119.39      118.42      2.07 o
  -5   1   0       23.11       25.00      0.90 o
  -4   1   0      838.65      888.60     14.29 o
  -3   1   0        1.69        5.78      1.34 o
  -2   1   0        9.51        3.53      0.24 o
  -1   1   0     1381.16     1411.78     21.76 o
   0   1   0      143.71      164.18      2.17 o
   1   1   0      752.17      847.35     10.68 o
   2   1   0      103.35      105.29      1.76 o
   3   1   0      229.51      251.35      3.77 o
   4   1   0      461.43      477.56      6.00 o
   5   1   0       28.69       27.64      0.87 o
   6   1   0       83.60       89.88      1.83 o
   7   1   0        0.04        0.51      0.37 o
   8   1   0       11.97        9.57      0.83 o
  -9   2   0        0.06        0.88      0.74 o
  -8   2   0       10.57       11.58      1.15 o
  -7   2   0       21.69       19.34      1.44 o
  -6   2   0       52.00       49.04      1.40 o
  -5   2   0        0.12        0.48      0.19 o
  -4   2   0        1.50        0.16      0.17 o
  -3   2   0       14.44       18.39      0.60 o
  -2   2   0    16311.82    15146.32    224.31 o
  -1   2   0     1558.06     1554.43     19.10 o
   0   2   0      440.97      428.96      5.50 o
   1   2   0      145.25      151.01      2.26 o
   2   2   0      655.64      757.04     12.27 o
   3   2   0       28.29       21.09      0.65 o
   4   2   0       56.89       53.37      1.60 o
   5   2   0      211.19      196.46      2.99 o
   6   2   0      153.67      141.60      2.54 o
   7   2   0        4.81        5.63      0.61 o
   8   2   0        5.31        6.06      0.87 o
  -9   3   0        0.45        0.27      0.90 o
  -8   3   0       41.25       37.72      1.65 o
  -7   3   0        5.63        5.93      0.94 o
  -6   3   0       71.53       72.21      2.18 o
  -5   3   0       84.68       84.67      1.43 o
  -4   3   0      203.53      200.36      2.95 o
  -3   3   0       31.27       31.04      0.79 o
  -2   3   0      672.38      724.10     20.80 o
  -1   3   0        0.61        0.83      0.34 o
   0   3   0       22.85       23.19      0.61 o
   1   3   0      289.65      305.80      4.29 o
   2   3   0      597.50      662.19      7.42 o
   3   3   0       57.95       55.93      1.19 o
   4   3   0        3.94        4.61      0.52 o
   5   3   0       36.27       32.69      1.06 o
   6   3   0      140.55      127.51      2.45 o
   7   3   0        5.09        8.03      0.79 o
  -9   4   0        0.15        1.85      0.57 o
  -8   4   0        0.22        1.32      0.56 o
  -7   4   0        2.73        4.64      1.06 o
  -6   4   0        0.00        0.31      0.39 o
  -5   4   0       23.55       26.23      1.06 o
  -4   4   0     1424.28     1362.72     21.56 o
  -3   4   0      631.47      601.57      8.85 o
  -2   4   0      756.47      773.05      9.26 o
  -1   4   0       72.13       56.31      2.05 o
   0   4   0        3.17        3.31      0.25 o
   1   4   0       78.04       83.77      1.40 o
   2   4   0       50.55       47.73      1.12 o
   3   4   0       29.44       26.75      0.84 o
   4   4   0       41.62       36.97      1.10 o
   5   4   0        2.03        2.75      0.45 o
   6   4   0        1.21        1.26      0.36 o
  -9   5   0        1.56        1.30      0.83 o
  -8   5   0       18.96       16.22      2.84 o
  -7   5   0        6.41        7.67      1.17 o
  -6   5   0        2.46        2.89      0.83 o
  -5   5   0      133.26      117.96      2.61 o
  -4   5   0      116.55      114.43      1.99 o
  -3   5   0        1.39        1.68      0.28 o
  -2   5   0       89.32       84.95      1.78 o
  -1   5   0       18.00       18.57      0.54 o
   0   5   0      585.47      603.68      6.82 o
   1   5   0      293.62      297.71      3.79 o
   2   5   0       29.49       30.32      0.90 o
   3   5   0       33.28       32.51      1.31 o
   4   5   0       44.04       32.79      1.09 o
   5   5   0        2.28        1.36      0.35 o
   6   5   0        0.74        1.28      0.44 o
  -8   6   0        3.42        2.84      3.34 o
  -7   6   0        0.42        1.42      0.73 o
  -6   6   0        1.36        0.07      0.61 o
  -5   6   0       99.57      101.06      8.72 o
  -4   6   0       77.49       74.52      3.73 o
  -3   6   0       99.44      104.99      2.43 o
  -2   6   0       68.75       50.16      8.08 o
  -1   6   0       34.26       33.26      1.01 o
   0   6   0       27.53       33.04      1.72 o
   1   6   0      104.29      103.74      2.15 o
   2   6   0       10.03       11.01      0.88 o
   3   6   0       11.39       11.22      0.77 o
   4   6   0       14.81       13.68      1.10 o
   5   6   0        0.03        0.07      0.34 o
  -8   7   0        4.31        5.33      1.20 o
  -7   7   0        0.19        0.00      0.97 o
  -6   7   0        7.54        5.62      2.98 o
  -5   7   0       75.26       86.29      6.55 o
  -4   7   0        0.00        0.04      0.47 o
  -3   7   0        0.10        0.00      0.38 o
  -2   7   0      151.01      161.61      5.50 o
  -1   7   0       89.62       91.69      1.98 o
   0   7   0        0.65        1.17      0.31 o
   1   7   0       18.40       19.69      0.89 o
   2   7   0       37.67       35.55      1.30 o
   3   7   0        5.18        5.60      0.65 o
   4   7   0       12.14       12.42      0.94 o
  -7   8   0       12.88       14.27      1.71 o
  -6   8   0       81.84       83.80      3.59 o
  -5   8   0       12.79       12.32      3.88 o
  -4   8   0       17.95       17.06      1.68 o
  -3   8   0        2.37        3.86      0.99 o
  -2   8   0       14.91       16.85      1.62 o
  -1   8   0        0.85        1.18      0.33 o
   0   8   0        2.67        2.97      0.47 o
   1   8   0        1.44        1.09      0.38 o
   2   8   0        1.86        0.98      0.39 o
   3   8   0        0.79        1.62      0.46 o
  -6   9   0        0.54        1.59      0.75 o
  -5   9   0        0.39        0.41      0.53 o
  -4   9   0       27.26       27.79      2.29 o
  -3   9   0       33.81       34.81      2.53 o
  -2   9   0       19.49       20.31      1.93 o
  -1   9   0        6.03        6.94      1.25 o
   0   9   0        2.48        2.57      0.73 o
   1   9   0       17.02       19.24      1.32 o
  -1  -9   1       35.52       33.91      1.85 o
   0  -9   1       21.01       23.42      2.04 o
   1  -9   1       15.24       19.91      1.84 o
   2  -9   1       34.73       32.30      2.36 o
   3  -9   1        5.50        4.06      1.08 o
   4  -9   1        0.89        0.00      0.36 o
   5  -9   1        0.10        0.18      0.90 o
   6  -9   1       11.22        4.47      1.98 o
  -3  -8   1       14.44       16.27      1.00 o
  -2  -8   1        0.45        0.06      0.33 o
  -1  -8   1       26.56       22.97      1.02 o
   0  -8   1       54.77       51.48      1.49 o
   1  -8   1        7.40        8.42      1.31 o
   2  -8   1        7.46        7.09      1.17 o
   3  -8   1        9.73        7.84      1.28 o
   4  -8   1        2.70        2.29      1.05 o
   5  -8   1        0.39        0.46      0.63 o
   6  -8   1       44.56       43.40      2.84 o
   7  -8   1       44.87       41.47      9.63 o
  -4  -7   1        0.50        1.18      0.45 o
  -3  -7   1       18.37       17.42      0.95 o
  -2  -7   1       12.86       12.60      0.80 o
  -1  -7   1        0.57        0.18      0.25 o
   0  -7   1       66.90       61.39      1.54 o
   1  -7   1       54.38       55.92      2.81 o
   2  -7   1        7.24        6.99      1.13 o
   3  -7   1        0.05        0.00      0.35 o
   4  -7   1       11.62       13.76      2.73 o
   5  -7   1       72.00       64.33      8.33 o
   6  -7   1      134.47      122.09      4.19 o
   7  -7   1        0.60        0.25      0.70 o
   8  -7   1        6.67        6.19      1.27 o
  -5  -6   1        2.14        2.01      0.47 o
  -4  -6   1        3.12        3.42      0.46 o
  -3  -6   1       41.77       35.12      1.09 o
  -2  -6   1        2.16        1.80      0.32 o
  -1  -6   1        3.62        2.53      0.33 o
   0  -6   1      107.64       99.54      1.68 o
   1  -6   1       79.22       77.79      2.01 o
   2  -6   1      167.32      167.57      2.76 o
   3  -6   1        5.90       10.12      2.64 o
   4  -6   1       50.98       52.57      5.92 o
   5  -6   1      968.19      909.57     49.79 o
   6  -6   1        1.02        1.55      1.18 o
   7  -6   1       31.01       31.59      3.00 o
   8  -6   1       12.94       11.07      5.04 o
  -6  -5   1        0.86        1.67      0.46 o
  -5  -5   1       24.96       22.76      0.95 o
  -4  -5   1        7.36        8.01      0.85 o
  -3  -5   1       22.67       23.33      1.03 o
  -2  -5   1       25.28       21.76      0.74 o
  -1  -5   1       56.84       57.14      1.17 o
   0  -5   1       36.15       35.38      0.93 o
   1  -5   1      181.59      176.11      2.76 o
   2  -5   1       82.59       79.38      1.48 o
   3  -5   1      476.73      445.05      5.77 o
   4  -5   1       26.50       28.39      1.10 o
   5  -5   1        1.90        1.28      1.84 o
   6  -5   1        9.62        8.28      0.81 o
   7  -5   1        3.99        7.60      1.23 o
   8  -5   1        0.42        0.84      0.69 o
  -7  -4   1        3.23        3.58      0.64 o
  -6  -4   1        1.02        1.27      0.41 o
  -5  -4   1      118.80      104.53      2.10 o
  -4  -4   1        8.77       10.08      0.60 o
  -3  -4   1       20.19       20.34      0.73 o
  -2  -4   1      741.01      715.87      8.06 o
  -1  -4   1      407.68      443.82      5.14 o
   0  -4   1      227.49      227.91      3.71 o
   1  -4   1      175.99      173.21      2.47 o
   2  -4   1       29.40       35.20      0.82 o
   3  -4   1     3048.11     3030.90     35.01 o
   4  -4   1       22.27       25.30      1.02 o
   5  -4   1      102.30      100.75      3.32 o
   6  -4   1        8.53        6.30      0.73 o
   7  -4   1       96.75       88.91      2.54 o
   8  -4   1        6.76        6.60      0.87 o
   9  -4   1        0.00        0.64      0.53 o
  -7  -3   1        0.02        0.84      0.38 o
  -6  -3   1       33.85       34.13      1.17 o
  -5  -3   1        4.32        4.90      0.49 o
  -4  -3   1       10.32        8.90      0.53 o
  -3  -3   1      193.18      199.48      2.77 o
  -2  -3   1      308.02      336.07      4.04 o
  -1  -3   1      520.36      522.84      6.89 o
   0  -3   1      597.15      593.97      9.40 o
   1  -3   1      265.92      267.82      3.63 o
   2  -3   1      333.87      325.60      4.39 o
   3  -3   1      266.95      252.55      3.43 o
   4  -3   1      396.26      361.56      5.10 o
   5  -3   1        8.59       10.85      0.80 o
   6  -3   1       56.95       57.31      1.85 o
   7  -3   1       49.37       50.65      2.03 o
   8  -3   1        0.03        0.00      0.87 o
   9  -3   1        0.35        1.18      0.59 o
  -8  -2   1        8.46        7.21      0.78 o
  -7  -2   1        4.73        3.07      0.53 o
  -6  -2   1       56.03       50.71      1.36 o
  -5  -2   1        1.03        1.64      0.32 o
  -4  -2   1      336.16      331.19      4.22 o
  -3  -2   1      160.98      194.59      2.62 o
  -2  -2   1      318.86      334.54      5.67 o
  -1  -2   1      226.13      230.79      7.37 o
   0  -2   1     1103.47     1038.93     15.84 o
   1  -2   1    14426.09    13631.28    238.16 o
   2  -2   1       81.83       87.99      1.43 o
   3  -2   1     1567.91     1529.66     19.03 o
   4  -2   1       45.19       48.37      1.15 o
   5  -2   1      163.12      163.12      3.68 o
   6  -2   1       74.17       74.81      1.82 o
   7  -2   1        3.73        3.20      0.70 o
   8  -2   1        0.68        0.52      0.50 o
   9  -2   1       26.13       25.39      2.40 o
  -8  -1   1        0.33        1.01      0.66 o
  -7  -1   1       31.69       28.62      1.18 o
  -6  -1   1       35.51       32.58      1.03 o
  -5  -1   1       10.88       12.60      0.74 o
  -4  -1   1      255.15      273.54      4.22 o
  -3  -1   1      915.35      948.28     14.81 o
  -2  -1   1        7.81        6.53      0.96 o
  -1  -1   1       73.92       72.15      1.40 o
   0  -1   1      276.24      266.92      4.06 o
   1  -1   1     1230.21     1245.66     22.05 o
   2  -1   1      568.15      556.74      8.89 o
   3  -1   1      442.04      421.58      7.16 o
   4  -1   1      267.54      296.42      4.41 o
   5  -1   1      240.34      244.65      3.97 o
   6  -1   1       34.06       35.16      1.23 o
   7  -1   1       40.74       39.22      1.40 o
   8  -1   1        0.02        1.22      0.51 o
  -9   0   1        3.99        4.58      0.78 o
  -8   0   1       12.18       14.44      0.96 o
  -7   0   1        8.83        8.63      0.84 o
  -6   0   1      101.92       96.98      1.99 o
  -5   0   1        3.14        3.23      0.44 o
  -4   0   1        0.69        0.64      0.18 o
  -3   0   1      928.34      925.03     14.37 o
  -2   0   1        0.08        1.59      0.34 o
  -1   0   1      237.66      235.45      3.13 o
   0   0   1       32.95       36.93      1.39 o
   1   0   1      243.00      260.83      3.44 o
   2   0   1      379.78      421.87      5.86 o
   3   0   1        2.18        2.16      0.27 o
   4   0   1      310.83      331.07      4.09 o
   5   0   1        0.80        0.24      0.21 o
   6   0   1       29.69       23.20      1.04 o
   7   0   1       66.42       72.60      1.69 o
   8   0   1        1.09        0.68      0.35 o
  -9   1   1       11.22       12.61      1.85 o
  -8   1   1        5.22        7.47      0.79 o
  -7   1   1        9.78        7.75      0.59 o
  -6   1   1      149.20      148.99      2.41 o
  -5   1   1       13.87       14.42      0.58 o
  -4   1   1        0.00        0.11      0.17 o
  -3   1   1      651.34      698.30     10.97 o
  -2   1   1     1409.94     1373.26     29.20 o
  -1   1   1      299.92      315.35      4.97 o
   0   1   1     4913.56     4676.44     57.85 o
   1   1   1     1846.17     1884.29     23.12 o
   2   1   1       20.51       32.56      0.83 o
   3   1   1      660.41      738.76      8.19 o
   4   1   1       81.07       86.52      1.56 o
   5   1   1       14.76       15.94      0.69 o
   6   1   1        0.16        0.00      0.26 o
   7   1   1       35.64       30.32      1.11 o
   8   1   1        0.06        0.52      0.33 o
  -9   2   1        1.28        0.96      0.80 o
  -8   2   1        1.29        1.96      0.61 o
  -7   2   1       33.42       37.21      1.09 o
  -6   2   1       14.09       13.98      0.62 o
  -5   2   1      215.42      202.56      3.98 o
  -4   2   1        0.03        0.58      0.17 o
  -3   2   1      106.31       51.72      1.78 o
  -2   2   1      220.41      204.86      3.46 o
  -1   2   1     3321.65     3367.14     51.15 o
   0   2   1       66.89       72.01      1.18 o
   1   2   1      319.93      330.07      4.50 o
   2   2   1      482.75      479.68      5.48 o
   3   2   1       12.84       10.06      0.49 o
   4   2   1       46.30       50.80      1.19 o
   5   2   1       47.06       51.19      1.31 o
   6   2   1        1.63        2.67      0.43 o
   7   2   1        8.07        8.76      0.70 o
  -9   3   1        0.06        0.00      0.57 o
  -8   3   1       24.71       28.73      1.61 o
  -7   3   1        5.22        4.66      0.75 o
  -6   3   1        0.26        0.41      0.19 o
  -5   3   1        1.08        2.73      0.47 o
  -4   3   1      131.98      122.13      2.01 o
  -3   3   1       29.34       32.77      0.96 o
  -2   3   1      769.15      708.14     48.29 o
  -1   3   1     1197.03     1190.47     14.87 o
   0   3   1      159.57      160.52      2.41 o
   1   3   1      683.26      745.51      8.15 o
   2   3   1      323.03      371.82      4.49 o
   3   3   1      301.62      309.61      4.01 o
   4   3   1       20.57       22.67      0.82 o
   5   3   1       29.00       37.92      1.17 o
   6   3   1        8.65        8.10      0.67 o
   7   3   1        0.04        0.61      0.34 o
  -9   4   1        6.34       10.17      1.53 o
  -8   4   1        5.59        4.85      0.74 o
  -7   4   1       13.93       15.81      0.97 o
  -6   4   1       71.29       68.02      2.59 o
  -5   4   1      123.65      132.80      2.37 o
  -4   4   1        0.44        1.76      0.73 o
  -3   4   1      782.23      687.97     14.37 o
  -2   4   1        3.96        8.57      0.82 o
  -1   4   1       19.33       23.63      0.62 o
   0   4   1      157.82      151.77      2.06 o
   1   4   1      208.33      232.97      3.03 o
   2   4   1        0.78        2.11      0.29 o
   3   4   1        0.16        0.27      0.24 o
   4   4   1      113.42      112.68      2.12 o
   5   4   1       36.24       33.72      1.14 o
   6   4   1        0.11        0.00      0.28 o
  -9   5   1        0.86        0.85      0.68 o
  -8   5   1        0.01        0.00      0.54 o
  -7   5   1        8.18        6.82      2.47 o
  -6   5   1       65.00       62.87      2.56 o
  -5   5   1       38.80       41.28      1.14 o
  -4   5   1      406.36      424.75      4.81 o
  -3   5   1      135.16      131.86      2.48 o
  -2   5   1       69.73       69.58      1.15 o
  -1   5   1       82.03       80.87      1.32 o
   0   5   1        5.59        7.76      0.41 o
   1   5   1       94.43       94.05      1.64 o
   2   5   1        6.53        7.94      0.51 o
   3   5   1        8.34       10.72      0.63 o
   4   5   1       11.14        9.64      0.66 o
   5   5   1        3.60        2.71      0.43 o
   6   5   1        5.94        5.77      0.75 o
  -8   6   1        2.07        1.66      0.75 o
  -7   6   1        0.91        0.64      0.63 o
  -6   6   1       11.34        8.99      4.80 o
  -5   6   1      453.80      441.73      9.86 o
  -4   6   1        0.19        0.17      0.23 o
  -3   6   1       77.41       80.66      2.91 o
  -2   6   1        3.61        3.39      0.40 o
  -1   6   1       30.82       31.29      1.01 o
   0   6   1       16.41       16.73      0.76 o
   1   6   1        1.70        1.64      0.36 o
   2   6   1       23.98       25.83      1.07 o
   3   6   1       16.45       14.48      0.89 o
   4   6   1        0.14        0.80      0.65 o
   5   6   1        3.79        4.97      0.86 o
  -8   7   1        0.12        0.00      1.05 o
  -7   7   1        2.00        0.25      0.73 o
  -6   7   1        1.16        1.74      0.80 o
  -5   7   1       12.85       15.31      1.49 o
  -4   7   1        1.86        1.80      0.65 o
  -3   7   1        0.23        0.14      0.33 o
  -2   7   1        2.60        2.90      0.41 o
  -1   7   1       94.42       96.87      2.09 o
   0   7   1       22.18       22.41      0.95 o
   1   7   1       59.60       57.92      1.64 o
   2   7   1        8.17        7.99      0.70 o
   3   7   1        0.52        1.15      0.41 o
   4   7   1        2.35        2.11      0.68 o
  -7   8   1       29.39       28.18      2.21 o
  -6   8   1        1.95        6.40      3.74 o
  -5   8   1       36.08       40.16      2.32 o
  -4   8   1        0.19        0.00      0.33 o
  -3   8   1       24.84       23.76      1.95 o
  -2   8   1        0.01        0.54      0.29 o
  -1   8   1        8.46        8.98      0.69 o
   0   8   1       51.44       55.90      1.65 o
   1   8   1        6.77        6.20      0.88 o
   2   8   1       12.68       11.41      0.87 o
  -6   9   1        2.37        3.54      1.03 o
  -5   9   1        0.52        0.46      0.59 o
  -4   9   1        7.89        7.16      1.34 o
  -3   9   1        2.98        4.84      1.11 o
  -2   9   1        0.61        0.56      0.62 o
  -1   9   1        0.25        0.86      0.38 o
   0   9   1        0.01        0.04      0.33 o
   1   9   1        1.33        1.42      0.63 o
  -1  -9   2        2.99        4.22      1.05 o
   0  -9   2        2.43        3.35      0.94 o
   1  -9   2        2.76        1.99      0.82 o
   2  -9   2        2.90        3.86      1.07 o
   3  -9   2        9.50       12.07      1.61 o
   4  -9   2        0.00        0.95      0.53 o
   5  -9   2        2.65        1.87      0.86 o
   6  -9   2        6.98        5.66      2.94 o
  -3  -8   2        1.56        2.28      0.58 o
  -2  -8   2        8.77        8.60      0.73 o
  -1  -8   2       45.00       49.55      1.49 o
   0  -8   2        0.47        0.25      0.49 o
   1  -8   2       21.91       24.90      1.95 o
   2  -8   2       63.69       61.01      3.17 o
   3  -8   2       48.82       50.79      2.92 o
   4  -8   2        0.12        0.00      0.49 o
   5  -8   2        6.07        8.80      1.30 o
   6  -8   2      108.48       93.24      3.78 o
   7  -8   2        8.56        4.57      5.15 o
  -4  -7   2        1.45        0.93      1.22 o
  -3  -7   2        4.20        4.40      0.56 o
  -2  -7   2       13.48       13.26      0.77 o
  -1  -7   2        5.66        6.58      0.55 o
   0  -7   2        4.80        5.79      0.49 o
   1  -7   2       46.39       43.37      2.44 o
   2  -7   2        3.05        1.92      1.74 o
   3  -7   2        1.72        0.72      0.80 o
   4  -7   2       66.93       65.46      8.46 o
   5  -7   2       13.09       14.32      4.17 o
   6  -7   2       51.35       41.45      2.36 o
   7  -7   2       22.49       20.82      1.92 o
  -5  -6   2        3.88        3.32      0.81 o
  -4  -6   2       13.49       12.43      0.84 o
  -3  -6   2       56.05       58.85      1.42 o
  -2  -6   2        0.11        0.16      0.22 o
  -1  -6   2      137.10      134.90      2.15 o
   0  -6   2      205.48      170.19     12.10 o
   1  -6   2       19.89       19.06      0.60 o
   2  -6   2       49.58       56.38      1.62 o
   3  -6   2        9.82        9.86      0.74 o
   4  -6   2       10.20        9.43      2.48 o
   5  -6   2        2.09        3.21      2.20 o
   6  -6   2        0.15        0.32      0.87 o
   7  -6   2        4.98        6.08      0.82 o
   8  -6   2        0.88        1.17      0.90 o
  -6  -5   2        2.01        2.35      0.53 o
  -5  -5   2       38.06       40.49      1.44 o
  -4  -5   2        9.03        9.05      0.60 o
  -3  -5   2        7.11        9.07      0.54 o
  -2  -5   2        5.05        4.50      0.38 o
  -1  -5   2      225.65      219.43      2.94 o
   1  -5   2       48.45       44.58      2.46 o
   2  -5   2        1.68        2.59      1.00 o
   3  -5   2       19.79       19.87      1.36 o
   4  -5   2      157.79      142.69      4.28 o
   5  -5   2      356.45      330.91      5.87 o
   6  -5   2        1.85        2.42      0.56 o
   7  -5   2        0.01        0.00      0.39 o
   8  -5   2       13.64       13.16      1.24 o
  -7  -4   2        2.40        3.35      0.62 o
  -6  -4   2       13.70       16.85      1.30 o
  -5  -4   2       95.25       86.30      2.10 o
  -4  -4   2       28.51       27.45      1.00 o
  -3  -4   2       17.75       19.51      0.69 o
  -2  -4   2      194.49      206.75      2.80 o
  -1  -4   2       84.55       84.64      1.37 o
   0  -4   2      151.68      146.75      2.82 o
   1  -4   2      234.10      226.63      3.60 o
   2  -4   2       20.90       18.33      0.56 o
   3  -4   2        4.41        2.75      1.20 o
   4  -4   2       48.86       54.60      1.61 o
   5  -4   2       48.36       44.28      1.54 o
   6  -4   2        3.62        3.50      3.08 o
   7  -4   2       10.76       10.58      1.03 o
   8  -4   2        0.01        0.40      1.02 o
  -7  -3   2        6.50        6.60      0.71 o
  -6  -3   2       39.04       37.44      1.75 o
  -5  -3   2       44.20       45.21      1.41 o
  -4  -3   2      140.96      130.67      2.45 o
  -3  -3   2      388.44      375.30      5.30 o
  -2  -3   2       35.76       29.55      0.84 o
  -1  -3   2     1403.58     1339.94     25.46 o
   0  -3   2       36.32       39.97      0.85 o
   1  -3   2       26.60       22.20      0.55 o
   2  -3   2      576.23      565.20      7.33 o
   3  -3   2      540.73      514.26      6.40 o
   4  -3   2      182.76      180.76      5.87 o
   5  -3   2       57.37       55.13      2.87 o
   6  -3   2        8.58        7.92      0.87 o
   7  -3   2       40.41       37.48      1.80 o
   8  -3   2        6.29        6.48      1.11 o
  -8  -2   2        2.14        4.45      1.08 o
  -7  -2   2        9.31        9.17      1.11 o
  -6  -2   2        2.20        1.21      0.50 o
  -5  -2   2       22.83       24.38      0.98 o
  -4  -2   2       10.39       12.19      0.55 o
  -3  -2   2      283.32      289.20      3.60 o
  -2  -2   2      220.67      195.44      2.99 o
  -1  -2   2       88.78      102.77      1.64 o
   0  -2   2     2994.35     3065.48     37.43 o
   1  -2   2      709.97      686.95     11.24 o
   2  -2   2       77.46       64.33      1.15 o
   3  -2   2      187.93      162.01      2.75 o
   4  -2   2       64.74       67.13      1.44 o
   5  -2   2       10.01       11.82      0.66 o
   6  -2   2       25.83       22.42      1.31 o
   7  -2   2        4.79        6.88      0.93 o
   8  -2   2        4.77        6.69      2.53 o
  -8  -1   2        3.56        5.77      0.71 o
  -7  -1   2        0.12        0.57      0.38 o
  -6  -1   2       17.68       18.76      0.90 o
  -5  -1   2      231.37      216.61      3.11 o
  -4  -1   2       43.32       38.50      0.93 o
  -3  -1   2     2125.06     2187.71     27.05 o
  -2  -1   2     1478.64     1522.56     18.86 o
  -1  -1   2     1759.97     1784.05     21.95 o
   0  -1   2        3.13        4.05      0.21 o
   1  -1   2     3986.51     4039.99     50.03 o
   2  -1   2     1111.22     1108.47     13.87 o
   3  -1   2     1372.40     1360.86     17.11 o
   4  -1   2        1.84        1.27      0.28 o
   5  -1   2       57.15       57.12      1.49 o
   6  -1   2        5.72        5.96      0.48 o
   7  -1   2        2.43        1.89      0.59 o
   8  -1   2        0.13        0.83      0.57 o
  -9   0   2        2.46        2.79      0.57 o
  -8   0   2        0.97        1.30      0.44 o
  -7   0   2        0.09        0.00      0.44 o
  -6   0   2       13.09       14.89      0.68 o
  -5   0   2      422.06      432.58      5.30 o
  -4   0   2       44.54       40.78      0.92 o
  -3   0   2       29.00       28.95      0.93 o
  -2   0   2     1536.02     1591.18     19.66 o
  -1   0   2      109.89      109.08      1.98 o
   0   0   2     2942.23     3058.91     37.69 o
   1   0   2     1679.99     1628.68     20.03 o
   2   0   2      318.96      348.70      4.76 o
   3   0   2       31.74       34.27      0.95 o
   4   0   2       68.00       64.39      1.25 o
   5   0   2      158.88      160.45      2.48 o
   6   0   2        0.00        0.35      0.33 o
   7   0   2        0.73        1.03      0.39 o
   8   0   2       10.18        9.78      2.42 o
  -9   1   2        0.46        0.30      0.59 o
  -8   1   2        3.05        2.51      0.56 o
  -7   1   2       30.28       26.31      1.30 o
  -6   1   2        8.24        7.95      0.53 o
  -5   1   2      263.23      250.40      3.35 o
  -4   1   2      130.01      141.88      2.06 o
  -3   1   2       55.08       51.65      1.08 o
  -2   1   2      565.99      494.70     32.49 o
  -1   1   2      444.24      502.62      6.38 o
   0   1   2     1307.26     1363.28     16.78 o
   1   1   2     1703.84     1730.62     21.33 o
   2   1   2       88.12       91.93      1.69 o
   3   1   2       72.62       82.98      1.42 o
   4   1   2       73.65       72.81      1.42 o
   5   1   2        6.92        7.17      0.52 o
   6   1   2       74.84       72.11      1.65 o
   7   1   2        5.42        8.09      0.67 o
   8   1   2        9.21       12.81      1.20 o
  -9   2   2        7.63        7.05      1.41 o
  -8   2   2        9.19        8.30      0.73 o
  -7   2   2       99.85       97.19      2.21 o
  -6   2   2       20.14       20.85      0.86 o
  -5   2   2       49.08       53.85      1.60 o
  -4   2   2      327.69      336.74      8.95 o
  -3   2   2       24.38       22.81      1.33 o
  -2   2   2     1304.10     1344.91     28.61 o
  -1   2   2     2295.29     2292.01     34.54 o
   0   2   2     1564.24     1572.07     19.39 o
   1   2   2       19.25       16.16      0.58 o
   2   2   2      869.38      883.76      9.65 o
   3   2   2      133.01      137.12      2.11 o
   4   2   2      180.10      183.40      2.77 o
   5   2   2      117.72      112.63      2.11 o
   6   2   2       26.08       26.02      1.01 o
   7   2   2        0.92        0.24      0.28 o
  -9   3   2        0.48        0.02      0.59 o
  -8   3   2       13.22       13.57      1.58 o
  -7   3   2       46.31       45.60      1.15 o
  -6   3   2       17.47       19.31      0.73 o
  -5   3   2        1.17        0.98      0.58 o
  -4   3   2        0.49        0.22      0.22 o
  -3   3   2      514.70      507.63      9.47 o
  -2   3   2      283.48      273.40      4.80 o
  -1   3   2       79.04       80.95      1.86 o
   0   3   2      185.50      181.42      2.71 o
   1   3   2      225.75      231.30      4.69 o
   2   3   2        7.25        6.71      0.42 o
   3   3   2       45.09       48.58      1.15 o
   4   3   2       10.58        8.83      0.58 o
   5   3   2       18.03       21.59      0.91 o
   6   3   2        0.00        0.59      0.36 o
   7   3   2        0.09        0.00      0.31 o
  -8   4   2        1.23        2.06      0.54 o
  -7   4   2       33.52       33.05      1.34 o
  -6   4   2       11.54       12.18      1.39 o
  -5   4   2       13.68       15.31      0.64 o
  -4   4   2      293.03      296.16      3.50 o
  -3   4   2      132.97      124.98      2.88 o
  -2   4   2     1087.67     1092.36     13.55 o
  -1   4   2       41.17       45.35      2.65 o
   0   4   2       80.77       75.14      1.26 o
   1   4   2      242.11      242.09      3.17 o
   2   4   2       11.61        9.69      0.53 o
   3   4   2        1.20        2.37      0.36 o
   4   4   2       31.94       25.91      0.96 o
   5   4   2        0.39        0.73      0.35 o
   6   4   2        1.60        1.09      0.47 o
  -8   5   2       43.08       27.03      3.45 o
  -7   5   2        2.26        3.66      1.91 o
  -6   5   2       82.59       74.06      2.39 o
  -5   5   2        0.99        0.48      0.41 o
  -4   5   2        2.13        2.27      0.34 o
  -3   5   2      170.43      188.49      3.12 o
  -2   5   2      171.79      179.95      2.94 o
  -1   5   2       18.09       15.97      0.83 o
   0   5   2        1.40        0.59      0.23 o
   1   5   2        9.24       10.12      0.74 o
   2   5   2       77.03       75.27      1.87 o
   3   5   2        2.19        2.94      0.42 o
   4   5   2        1.13        0.53      0.40 o
   5   5   2        5.88        5.62      0.60 o
  -8   6   2        0.89        0.78      0.62 o
  -7   6   2       31.76       33.53      4.36 o
  -6   6   2        3.19        3.33      1.41 o
  -5   6   2        9.25       13.15      2.43 o
  -4   6   2       67.87       70.72      1.68 o
  -3   6   2       11.86       12.39      0.92 o
  -2   6   2        7.43        7.67      0.55 o
  -1   6   2       78.79       74.74      1.72 o
   0   6   2        9.75        9.12      0.64 o
   1   6   2        0.07        0.04      0.26 o
   2   6   2        4.63        5.20      0.58 o
   3   6   2       16.92       13.88      0.90 o
   4   6   2        0.78        1.31      0.49 o
  -8   7   2        1.22        0.00      0.94 o
  -7   7   2        3.62        4.84      4.19 o
  -6   7   2        5.57        6.40      1.35 o
  -5   7   2       19.74       21.40      2.60 o
  -4   7   2       11.54       12.54      0.78 o
  -3   7   2        8.64        8.65      0.64 o
  -2   7   2        2.61        2.58      0.44 o
  -1   7   2       82.61       85.53      2.00 o
   0   7   2        4.03        4.74      0.83 o
   1   7   2        0.32        0.02      0.30 o
   2   7   2        5.93        4.91      0.63 o
   3   7   2        7.49        7.00      1.11 o
  -7   8   2        3.72        4.36      1.31 o
  -6   8   2        2.20        2.68      0.91 o
  -5   8   2       10.41        8.56      1.39 o
  -4   8   2        8.61       10.08      1.42 o
  -3   8   2       32.17       35.16      1.28 o
  -2   8   2       36.12       39.42      1.36 o
  -1   8   2       14.44       14.18      0.87 o
   0   8   2        4.32        4.36      0.74 o
   1   8   2        0.09        0.00      0.30 o
   2   8   2        1.18        1.03      0.41 o
  -6   9   2        0.33        0.53      0.53 o
  -5   9   2        3.24        2.16      0.93 o
  -4   9   2        0.00        0.00      0.59 o
  -3   9   2        0.94        1.04      0.77 o
  -2   9   2       17.59       18.02      1.00 o
  -1   9   2       13.58       14.27      0.93 o
   0   9   2        1.97        1.38      0.44 o
  -1  -9   3        2.34        2.64      0.90 o
   0  -9   3        0.97        0.00      0.49 o
   1  -9   3        3.63        4.68      1.05 o
   2  -9   3        2.58        3.35      0.99 o
   3  -9   3       11.58       17.40      1.79 o
   4  -9   3        0.05        0.28      0.52 o
   5  -9   3        0.01        0.00      0.60 o
  -3  -8   3        1.90        2.56      0.60 o
  -2  -8   3        2.29        2.54      0.48 o
  -1  -8   3        8.42       10.68      1.38 o
   0  -8   3        7.42        6.09      1.07 o
   1  -8   3       35.60       36.69      2.36 o
   2  -8   3        0.74        0.82      0.80 o
   3  -8   3       12.49        9.51      4.55 o
   4  -8   3        0.07        0.31      0.66 o
   5  -8   3        6.07       10.31      2.48 o
   6  -8   3        0.38        1.73      1.53 o
  -4  -7   3        0.02        0.64      0.42 o
  -3  -7   3        2.98        3.24      0.50 o
  -2  -7   3        2.61        2.54      0.37 o
  -1  -7   3        5.58        7.15      0.55 o
   0  -7   3        7.01        7.93      1.08 o
   1  -7   3       56.08       56.43      2.81 o
   2  -7   3       70.94       74.15      3.06 o
   3  -7   3       79.39       83.57      6.85 o
   4  -7   3        0.47        0.40      0.58 o
   5  -7   3        0.17        0.65      0.61 o
   6  -7   3       38.99       34.99      2.26 o
   7  -7   3        0.14        0.00      2.81 o
  -5  -6   3        0.02        0.17      0.35 o
  -4  -6   3        1.18        1.87      0.44 o
  -3  -6   3        0.07        0.15      0.23 o
  -2  -6   3        0.38        0.77      0.25 o
  -1  -6   3       25.77       25.43      0.78 o
   0  -6   3        1.39        1.32      0.24 o
   1  -6   3       25.60       25.49      1.13 o
   2  -6   3       64.15       68.72      2.42 o
   3  -6   3       16.74       19.51      2.15 o
   4  -6   3       10.28        7.90      0.97 o
   5  -6   3        1.57        1.12      0.51 o
   6  -6   3       16.50       18.52      2.45 o
   7  -6   3        3.64        2.83      0.67 o
   8  -6   3        3.62        4.27      0.98 o
  -6  -5   3       18.26       16.07      1.37 o
  -5  -5   3       20.22       22.85      1.08 o
  -4  -5   3       15.28       15.33      0.83 o
  -3  -5   3       43.38       42.98      1.28 o
  -2  -5   3        1.75        0.96      0.22 o
  -1  -5   3       23.68       25.21      0.88 o
   0  -5   3      493.21      486.81      8.98 o
   1  -5   3      108.00       97.14      1.71 o
   2  -5   3       25.02       22.87      1.00 o
   3  -5   3       65.62       65.58      1.79 o
   4  -5   3        0.99        1.54      0.88 o
   5  -5   3        0.50        0.82      0.43 o
   6  -5   3       36.61       36.10      1.54 o
   7  -5   3        0.34        0.62      0.49 o
   8  -5   3       13.75       12.43      1.19 o
  -7  -4   3       40.85       47.27      2.27 o
  -6  -4   3        0.20        0.07      0.30 o
  -5  -4   3       35.98       37.19      1.69 o
  -4  -4   3        5.34        6.36      0.57 o
  -3  -4   3       25.54       24.72      0.96 o
  -2  -4   3      104.52       95.29      1.58 o
  -1  -4   3      239.25      220.67      5.89 o
   0  -4   3        0.45        0.85      0.21 o
   1  -4   3      157.20      169.65      2.52 o
   2  -4   3        2.64        1.72      1.51 o
   3  -4   3       70.62       62.86      1.71 o
   4  -4   3      108.26      110.68      2.58 o
   5  -4   3        0.06        0.16      0.78 o
   6  -4   3       27.03       30.30      1.42 o
   7  -4   3       11.46        8.44      1.31 o
   8  -4   3        0.21        0.17      1.09 o
  -7  -3   3       19.25       20.93      1.13 o
  -6  -3   3       36.83       34.06      1.85 o
  -5  -3   3        0.19        0.45      0.32 o
  -4  -3   3       79.47       85.51      1.62 o
  -3  -3   3       12.10       12.31      0.64 o
  -2  -3   3      925.55      900.25      9.79 o
  -1  -3   3      707.51      682.37     10.89 o
   0  -3   3       35.77       27.84      0.69 o
   1  -3   3       62.81       54.08      1.00 o
   2  -3   3       56.27       67.45      1.65 o
   3  -3   3        7.16       10.36      1.18 o
   4  -3   3      185.36      189.02      4.05 o
   5  -3   3        4.79        4.92      1.04 o
   6  -3   3       10.62       12.89      1.10 o
   7  -3   3        0.05        0.15      0.45 o
   8  -3   3        4.30        5.02      0.91 o
  -8  -2   3        0.19        0.25      0.35 o
  -7  -2   3        2.41        1.80      0.48 o
  -6  -2   3        0.07        0.40      0.31 o
  -5  -2   3       60.32       59.59      1.59 o
  -4  -2   3      183.41      183.33      2.64 o
  -3  -2   3      517.84      520.29      5.99 o
  -2  -2   3      422.42      422.82      5.70 o
  -1  -2   3       12.85       13.37      0.80 o
   0  -2   3     1427.49     1373.53     16.99 o
   1  -2   3      107.63      121.35      2.46 o
   2  -2   3      198.36      203.05      3.86 o
   3  -2   3      548.67      570.96      7.57 o
   4  -2   3      244.57      245.18      3.77 o
   5  -2   3        2.86        2.05      0.52 o
   6  -2   3       15.16       13.05      1.12 o
   7  -2   3       29.76       32.43      1.77 o
   8  -2   3        0.19        0.14      0.48 o
  -8  -1   3       11.00       12.32      0.97 o
  -7  -1   3        3.43        3.82      0.57 o
  -6  -1   3      186.26      192.40      4.26 o
  -5  -1   3       11.68       12.54      0.59 o
  -4  -1   3       48.01       43.72      0.99 o
  -3  -1   3       79.14       87.31      1.39 o
  -2  -1   3      361.00      349.58      4.69 o
  -1  -1   3     3628.69     3553.87     72.99 o
   0  -1   3      299.03      268.93      3.61 o
   1  -1   3      274.73      259.27      3.56 o
   2  -1   3       26.57       31.99      1.11 o
   3  -1   3        0.78        1.97      0.29 o
   4  -1   3       15.81       17.32      0.74 o
   5  -1   3        2.52        2.01      0.31 o
   6  -1   3        4.61        4.73      0.80 o
   7  -1   3       10.70       10.83      1.19 o
   8  -1   3        0.87        0.60      0.59 o
  -9   0   3        0.22        0.03      0.53 o
  -8   0   3        4.19        4.35      0.64 o
  -7   0   3       16.22       15.98      0.99 o
  -6   0   3       34.86       33.00      1.17 o
  -5   0   3      741.15      707.89      8.12 o
  -4   0   3       21.41       18.24      0.58 o
  -3   0   3       25.28       25.11      0.67 o
  -2   0   3       11.35        7.68      0.47 o
  -1   0   3        3.75        1.19      0.16 o
   0   0   3     1129.50     1242.60     15.37 o
   1   0   3      549.75      586.61      7.56 o
   2   0   3      538.68      544.39      7.22 o
   3   0   3       20.52       15.32      0.65 o
   4   0   3       20.35       20.88      0.70 o
   5   0   3      200.95      205.06      3.00 o
   6   0   3       12.75       12.52      0.69 o
   7   0   3        4.54        4.28      0.97 o
   8   0   3        0.50        0.00      0.68 o
  -9   1   3        3.66        3.18      0.60 o
  -8   1   3      161.30      159.98      3.27 o
  -7   1   3       13.21       17.41      0.92 o
  -6   1   3       10.89       10.11      0.57 o
  -5   1   3        9.57        9.00      0.49 o
  -4   1   3      498.51      475.28      5.53 o
  -3   1   3       60.38       52.36      1.06 o
  -2   1   3       22.28       29.76      1.36 o
  -1   1   3      269.95      265.22      3.56 o
   0   1   3      316.56      325.87      5.15 o
   1   1   3       82.62       95.18      1.65 o
   2   1   3       99.50      116.72      2.07 o
   3   1   3      210.93      205.76      2.80 o
   4   1   3      198.75      202.02      2.91 o
   5   1   3        1.68        0.71      0.31 o
   6   1   3       19.32       20.52      0.88 o
   7   1   3        3.41        3.50      0.61 o
  -9   2   3        0.04        1.16      0.41 o
  -8   2   3        1.23        1.64      0.46 o
  -7   2   3       42.95       39.34      1.32 o
  -6   2   3      174.26      169.73      2.63 o
  -5   2   3        0.14        0.32      0.25 o
  -4   2   3      120.82      126.49      2.17 o
  -3   2   3      186.26      173.44      3.24 o
  -2   2   3       26.85       26.89      0.64 o
  -1   2   3        0.31        1.50      0.21 o
   0   2   3      682.53      683.77      8.77 o
   1   2   3       87.19       89.01      1.40 o
   2   2   3       30.20       32.51      1.23 o
   3   2   3       23.51       25.35      0.90 o
   4   2   3       41.96       41.69      1.13 o
   5   2   3       31.75       28.85      1.01 o
   6   2   3        6.88        7.69      0.64 o
   7   2   3        0.63        0.85      0.35 o
  -9   3   3       43.22       46.69      1.98 o
  -8   3   3        0.00        0.30      0.31 o
  -7   3   3       18.08       14.21      0.82 o
  -6   3   3       22.25       21.53      1.20 o
  -5   3   3       49.12       44.65      1.19 o
  -4   3   3        0.44        1.25      0.24 o
  -3   3   3      592.60      572.83      7.48 o
  -2   3   3      438.15      475.32      9.58 o
  -1   3   3        0.13        0.29      0.10 o
   0   3   3       40.80       36.74      0.78 o
   1   3   3      395.71      404.14      4.79 o
   2   3   3       16.68       12.88      0.79 o
   3   3   3       73.93       77.26      1.55 o
   4   3   3        0.00        0.00      0.32 o
   5   3   3        0.23        0.00      0.25 o
   6   3   3        5.44        5.53      0.60 o
  -8   4   3       17.06       18.13      1.62 o
  -7   4   3        8.12        8.56      0.67 o
  -6   4   3       21.37       18.75      0.79 o
  -5   4   3      315.73      314.01      4.70 o
  -4   4   3       54.94       58.80      1.41 o
  -3   4   3      167.36      168.88      2.78 o
  -2   4   3      644.16      654.72      8.50 o
  -1   4   3        1.11        1.05      0.43 o
   0   4   3       12.32       11.23      0.46 o
   1   4   3       21.91       22.08      0.73 o
   2   4   3        7.74        7.08      0.49 o
   3   4   3       13.73       14.03      0.72 o
   4   4   3        7.16        6.13      0.56 o
   5   4   3       19.35       20.87      0.94 o
   6   4   3        7.25        6.77      0.68 o
  -7   5   3       64.34       60.26      1.87 o
  -6   5   3        2.55        2.97      0.65 o
  -5   5   3        5.68        4.60      0.50 o
  -4   5   3        8.08        8.86      0.58 o
  -3   5   3        0.00        0.23      0.24 o
  -2   5   3       76.34       78.41      1.72 o
  -1   5   3       51.62       52.32      1.93 o
   0   5   3       88.61       90.63      1.93 o
   1   5   3       10.73       13.77      1.37 o
   2   5   3        3.78        2.89      0.48 o
   3   5   3        5.34        4.72      0.61 o
   4   5   3        2.00        2.84      0.52 o
   5   5   3        3.15        3.29      0.59 o
  -7   6   3       79.46       82.89      4.01 o
  -6   6   3        5.67        7.61      1.32 o
  -5   6   3        9.47       11.80      1.18 o
  -4   6   3      227.97      223.41      3.85 o
  -3   6   3       22.72       23.51      0.93 o
  -2   6   3        7.63        6.45      0.55 o
  -1   6   3      116.72      107.65      2.23 o
   0   6   3        0.68        1.85      0.39 o
   1   6   3       26.55       25.80      1.11 o
   2   6   3        0.06        0.00      0.30 o
   3   6   3       36.74       38.64      1.47 o
   4   6   3        6.15        4.72      0.68 o
  -8   7   3        1.60        2.32      4.17 o
  -7   7   3        7.96       17.48      5.10 o
  -6   7   3        4.57       18.72      4.65 o
  -5   7   3        0.13        0.62      0.35 o
  -4   7   3       24.74       24.99      1.06 o
  -3   7   3        8.10        9.53      0.74 o
  -2   7   3        5.55        4.62      0.55 o
  -1   7   3        2.49        3.27      0.54 o
   0   7   3        3.09        1.67      0.47 o
   1   7   3       17.62       17.09      0.98 o
   2   7   3        0.04        0.00      0.31 o
   3   7   3        1.38        1.89      1.05 o
  -7   8   3        1.67        2.95      1.01 o
  -6   8   3       26.38       30.48      2.33 o
  -5   8   3       60.30       60.94      3.28 o
  -4   8   3        0.03        0.33      0.29 o
  -3   8   3        7.11        6.68      0.90 o
  -2   8   3       27.17       28.79      1.19 o
  -1   8   3      138.00      140.04      2.97 o
   0   8   3        6.03        7.82      0.75 o
   1   8   3        5.52        5.77      0.70 o
   2   8   3        2.07        1.92      0.80 o
  -6   9   3        2.24        2.12      0.90 o
  -5   9   3        3.89        1.93      0.88 o
  -4   9   3        5.71        5.67      1.27 o
  -3   9   3        0.39        0.36      0.36 o
  -2   9   3       38.67       42.75      1.56 o
  -1   9   3        7.31        8.14      0.80 o
   0   9   3        1.24        0.67      0.82 o
   0  -9   4        0.14        0.65      0.59 o
   1  -9   4        4.84        4.44      1.07 o
   2  -9   4        0.41        1.59      0.82 o
   3  -9   4        1.00        0.68      0.62 o
   4  -9   4       21.61       27.30      2.07 o
   5  -9   4        0.13        1.48      2.64 o
  -3  -8   4        2.65        3.83      0.85 o
  -1  -8   4       11.69       11.05      1.38 o
   0  -8   4       36.73       43.46      2.60 o
   1  -8   4        1.41        1.30      0.59 o
   2  -8   4        9.06       10.96      1.47 o
   3  -8   4        8.14        7.38      1.69 o
   4  -8   4        2.46        4.42      1.61 o
   5  -8   4       12.74       15.15      1.77 o
   6  -8   4        1.68        1.60      1.55 o
  -4  -7   4       22.71       24.72      1.52 o
  -3  -7   4        2.56        2.07      0.43 o
  -2  -7   4        0.46        0.74      0.31 o
  -1  -7   4      101.26      101.55      2.82 o
   0  -7   4       13.93       14.50      2.02 o
   1  -7   4        4.23        4.13      1.19 o
   2  -7   4       14.14       14.30      1.00 o
   3  -7   4        1.03        1.34      0.57 o
   4  -7   4        7.84       10.61      1.06 o
   5  -7   4       14.47       15.70      2.56 o
   6  -7   4        4.71        5.29      1.22 o
   7  -7   4        3.24        0.00      4.02 o
  -5  -6   4        0.37        0.51      0.35 o
  -4  -6   4       18.75       21.20      1.00 o
  -3  -6   4       17.68       15.64      0.81 o
  -2  -6   4      195.28      208.20      3.47 o
  -1  -6   4        0.94        0.31      0.20 o
   0  -6   4      161.88      156.65      3.51 o
   1  -6   4        1.70        2.11      0.44 o
   2  -6   4       42.87       45.27      1.53 o
   3  -6   4        3.38        4.28      0.96 o
   4  -6   4        1.66        1.82      0.45 o
   5  -6   4        0.48        0.56      0.41 o
   6  -6   4        8.78       11.13      2.48 o
   7  -6   4        3.76        5.16      0.82 o
  -6  -5   4        0.30        0.59      0.38 o
  -5  -5   4       23.06       22.55      1.29 o
  -4  -5   4       15.21       14.00      0.79 o
  -3  -5   4      589.49      567.63      7.78 o
  -2  -5   4        5.23        3.45      0.34 o
  -1  -5   4       52.60       45.80      3.71 o
   0  -5   4       93.04       94.23      2.15 o
   1  -5   4        2.97        3.10      0.82 o
   2  -5   4       12.93       12.80      0.84 o
   3  -5   4       24.98       24.52      1.11 o
   4  -5   4       14.64       17.50      3.11 o
   5  -5   4       32.20       29.00      1.50 o
   6  -5   4       25.30       25.65      1.37 o
   7  -5   4        0.12        0.00      0.41 o
  -7  -4   4        8.73        7.73      1.05 o
  -6  -4   4        2.74        2.38      0.54 o
  -5  -4   4        9.73        9.33      0.78 o
  -4  -4   4      128.19      123.65      2.50 o
  -3  -4   4        0.82        1.17      0.47 o
  -2  -4   4      415.15      401.81      6.00 o
  -1  -4   4       43.12       45.10      0.92 o
   0  -4   4      193.06      179.65      7.45 o
   1  -4   4      346.45      346.97      4.52 o
   2  -4   4       23.22       21.14      0.96 o
   3  -4   4       52.97       44.18      1.47 o
   4  -4   4       43.74       47.71      1.63 o
   5  -4   4       66.97       58.41      2.14 o
   6  -4   4       13.01       14.02      1.13 o
   7  -4   4        0.69        1.19      0.81 o
   8  -4   4        1.99        3.34      0.97 o
  -8  -3   4        0.00        1.34      0.79 o
  -7  -3   4        0.14        0.43      0.36 o
  -6  -3   4       20.34       20.25      1.04 o
  -5  -3   4      512.71      510.97      7.30 o
  -4  -3   4      114.12      113.25      2.57 o
  -3  -3   4      260.14      257.88      3.36 o
  -2  -3   4        0.14        0.32      0.17 o
  -1  -3   4       33.88       38.11      0.92 o
   0  -3   4        1.22        1.03      0.23 o
   1  -3   4      226.18      211.65      3.05 o
   2  -3   4      489.26      472.65      7.39 o
   3  -3   4      489.97      494.57     11.06 o
   4  -3   4      207.26      201.78      4.38 o
   5  -3   4        5.80        5.91      0.76 o
   6  -3   4        1.94        1.37      0.53 o
   7  -3   4        9.90       12.28      1.21 o
   8  -3   4        9.66        9.09      1.18 o
  -8  -2   4        7.59        8.93      0.88 o
  -7  -2   4        4.98        4.43      0.63 o
  -6  -2   4       56.67       53.51      1.63 o
  -5  -2   4        1.59        1.21      0.50 o
  -4  -2   4      408.31      405.56      5.81 o
  -3  -2   4        1.23        2.27      0.28 o
  -2  -2   4     1155.60     1169.21     17.51 o
  -1  -2   4        0.13        0.39      0.18 o
   0  -2   4        0.22        0.48      0.47 o
   1  -2   4        0.33        0.98      0.18 o
   2  -2   4      153.32      149.97      2.32 o
   3  -2   4      484.79      493.30      6.70 o
   4  -2   4       37.49       37.43      1.54 o
   5  -2   4        7.89        9.81      1.48 o
   6  -2   4        2.92        3.06      0.73 o
   7  -2   4       16.18       18.38      1.50 o
  -8  -1   4        3.25        4.32      0.66 o
  -7  -1   4      226.98      230.62      5.11 o
  -6  -1   4      332.76      342.04      5.37 o
  -5  -1   4       37.34       35.07      1.16 o
  -4  -1   4       67.79       64.40      1.26 o
  -3  -1   4      114.22       91.38      1.42 o
  -2  -1   4     3172.61     3345.06     49.78 o
  -1  -1   4      238.03      242.97      3.38 o
   0  -1   4       80.95       77.24      1.36 o
   1  -1   4      495.85      487.10      6.43 o
   2  -1   4      556.54      586.84      9.85 o
   3  -1   4        7.22        8.20      0.89 o
   4  -1   4       30.05       28.06      0.97 o
   5  -1   4       39.67       35.73      1.67 o
   6  -1   4       15.25       16.33      1.29 o
   7  -1   4        1.57        1.14      0.64 o
  -9   0   4        2.24        1.71      0.50 o
  -8   0   4        2.06        2.69      0.62 o
  -7   0   4        1.51        1.02      0.57 o
  -6   0   4       39.80       43.57      1.39 o
  -5   0   4       61.92       67.15      1.73 o
  -4   0   4      170.71      174.00      2.42 o
  -3   0   4      916.93      985.72     12.28 o
  -2   0   4      364.26      409.57      6.78 o
  -1   0   4      855.83      858.01     10.81 o
   0   0   4     1168.60     1207.34     15.06 o
   1   0   4      770.58      855.01     10.91 o
   2   0   4       27.04       21.65      0.73 o
   3   0   4      132.49      129.94      2.38 o
   4   0   4      199.10      195.29      2.79 o
   5   0   4       30.26       32.81      1.00 o
   6   0   4        7.23        7.80      1.04 o
   7   0   4        0.97        1.34      0.66 o
  -9   1   4       20.37       21.59      1.71 o
  -8   1   4      204.29      216.05      4.07 o
  -7   1   4       25.66       27.00      1.29 o
  -6   1   4       33.71       32.37      1.15 o
  -5   1   4        2.78        4.04      0.35 o
  -4   1   4      952.04      978.59     10.69 o
  -3   1   4       72.10       73.25      2.37 o
  -2   1   4      685.15      652.40      8.36 o
  -1   1   4      488.09      490.62      6.40 o
   0   1   4      392.72      407.58      6.77 o
   1   1   4       57.32       44.41      1.05 o
   2   1   4      170.69      192.87      2.60 o
   3   1   4       99.13      118.01      1.91 o
   4   1   4       27.29       30.46      0.97 o
   5   1   4        8.08        9.07      1.02 o
   6   1   4        0.72        1.40      0.37 o
   7   1   4        2.72        2.81      1.04 o
  -9   2   4       11.08       10.30      0.89 o
  -8   2   4       98.53       98.28      2.41 o
  -7   2   4        0.83        1.25      0.35 o
  -6   2   4      140.66      143.16      2.75 o
  -5   2   4      112.66      111.84      1.84 o
  -4   2   4      469.45      491.64      5.71 o
  -3   2   4       97.03       78.82      1.28 o
  -2   2   4      776.26      748.86      9.57 o
  -1   2   4      457.87      537.57      7.02 o
   0   2   4      215.89      256.04      3.14 o
   1   2   4      135.21      130.95      1.91 o
   2   2   4        8.83        8.15      0.45 o
   3   2   4      102.21      102.78      1.83 o
   4   2   4      486.46      480.81      6.01 o
   5   2   4       20.71       18.93      0.85 o
   6   2   4       13.78       12.76      0.79 o
  -9   3   4        0.90        1.73      0.43 o
  -8   3   4       40.00       43.34      1.50 o
  -7   3   4       13.97       13.54      0.80 o
  -6   3   4      356.01      337.92      5.11 o
  -5   3   4       42.09       39.54      0.97 o
  -4   3   4        3.93        8.18      0.64 o
  -3   3   4        4.83        8.71      0.38 o
  -2   3   4      247.52      225.18      2.82 o
  -1   3   4       26.74       26.85      0.63 o
   0   3   4       52.08       58.05      1.09 o
   1   3   4        0.50        0.64      0.21 o
   2   3   4        0.85        0.38      0.23 o
   3   3   4       71.18       70.01      1.51 o
   4   3   4        0.27        0.06      0.27 o
   5   3   4        0.01        0.27      0.32 o
   6   3   4        0.87        0.46      0.35 o
  -9   4   4        0.77        0.32      0.68 o
  -8   4   4        0.22        0.29      0.56 o
  -7   4   4      184.87      174.36      4.06 o
  -6   4   4      195.51      190.41      3.33 o
  -5   4   4      168.15      170.85      3.00 o
  -4   4   4        9.62        8.76      0.58 o
  -3   4   4       72.03       80.66      1.72 o
  -2   4   4      378.16      436.99      6.04 o
  -1   4   4      271.06      256.98      3.92 o
   0   4   4        0.37        0.27      0.29 o
   1   4   4      150.54      149.43      2.29 o
   2   4   4      563.34      568.15      6.82 o
   3   4   4        8.67        9.11      0.61 o
   4   4   4        9.22        8.34      0.64 o
   5   4   4        2.73        4.43      0.55 o
  -8   5   4        0.14        1.22      0.66 o
  -7   5   4        1.34        1.50      0.50 o
  -6   5   4       14.17       13.82      1.24 o
  -5   5   4        0.04        0.10      0.38 o
  -4   5   4      167.55      159.55      2.89 o
  -3   5   4        5.92        6.79      0.55 o
  -2   5   4       26.61       23.68      0.91 o
  -1   5   4       29.63       30.00      1.04 o
   0   5   4       48.53       46.67      1.36 o
   1   5   4       58.13       57.34      2.09 o
   2   5   4       61.95       62.03      1.73 o
   3   5   4        1.26        0.86      0.40 o
   4   5   4        1.81        4.01      0.66 o
  -7   6   4        2.21        1.25      0.48 o
  -6   6   4        7.25        7.85      1.18 o
  -5   6   4        3.39        4.23      0.53 o
  -4   6   4      118.94      119.61      2.49 o
  -3   6   4       13.36       13.43      0.77 o
  -2   6   4      184.92      184.45      3.31 o
  -1   6   4       27.77       30.91      1.15 o
   0   6   4      573.97      550.33      7.84 o
   1   6   4        4.34        2.46      0.49 o
   2   6   4       21.74       24.67      1.15 o
   3   6   4       13.05       12.93      0.94 o
   4   6   4        0.97        1.73      0.82 o
  -7   7   4        1.87       12.26      4.08 o
  -6   7   4       58.69       61.16      1.81 o
  -5   7   4       28.90       30.75      1.54 o
  -4   7   4       71.19       61.80      2.33 o
  -3   7   4       11.35        9.91      0.74 o
  -2   7   4        4.68        4.67      0.58 o
  -1   7   4      278.51      282.87      4.74 o
   0   7   4       56.38       60.60      1.80 o
   1   7   4       14.33       13.80      0.95 o
   2   7   4       15.45       16.68      1.21 o
  -7   8   4        0.89        0.74      0.51 o
  -6   8   4        7.16        6.52      1.24 o
  -5   8   4       12.62       13.04      1.30 o
  -4   8   4       13.75       15.55      0.98 o
  -3   8   4        5.84        5.95      0.84 o
  -2   8   4       22.06       22.69      1.10 o
  -1   8   4        2.81        3.95      0.57 o
   0   8   4       28.06       31.52      1.35 o
   1   8   4        1.17        1.77      0.50 o
  -6   9   4        5.00        3.15      1.05 o
  -5   9   4        0.81        1.05      0.82 o
  -4   9   4        2.43        3.21      0.63 o
  -3   9   4       37.36       42.04      1.59 o
  -2   9   4       35.64       36.14      1.49 o
  -1   9   4        0.10        0.46      0.64 o
   1  -9   5        1.75        2.55      0.94 o
   2  -9   5        7.65        7.30      4.42 o
   3  -9   5        0.51        0.35      0.62 o
   4  -9   5       23.20       26.55      2.10 o
   0  -8   5        1.21        3.04      0.88 o
   1  -8   5        0.38        0.96      0.60 o
   2  -8   5        0.25        0.68      0.55 o
   3  -8   5       10.94       11.32      1.46 o
   4  -8   5       12.27       11.27      1.65 o
   5  -8   5        0.28        0.00      0.94 o
  -4  -7   5        1.95        2.78      0.51 o
  -3  -7   5        0.07        0.47      0.31 o
  -2  -7   5      132.94      131.96      5.04 o
  -1  -7   5       38.86       42.75      2.47 o
   0  -7   5       12.36       12.37      1.45 o
   1  -7   5        0.32        0.82      0.40 o
   2  -7   5       53.88       58.04      2.72 o
   3  -7   5       97.83      100.50      2.69 o
   4  -7   5        0.02        0.00      1.54 o
   5  -7   5        2.14        2.37      1.31 o
   6  -7   5       20.69       20.99      1.32 o
  -5  -6   5        1.04        0.50      0.36 o
  -4  -6   5       31.39       31.78      1.40 o
  -3  -6   5       58.89       59.45      1.61 o
  -2  -6   5       32.40       34.35      2.44 o
  -1  -6   5       28.76       30.73      1.96 o
   0  -6   5        2.09        1.38      0.59 o
   1  -6   5        4.30        4.98      1.52 o
   2  -6   5        9.55        8.74      3.44 o
   3  -6   5        4.02        4.64      0.65 o
   4  -6   5       28.78       28.65      1.34 o
   5  -6   5        6.01        4.17      0.77 o
   6  -6   5       11.75        8.21      3.01 o
   7  -6   5        0.13        0.37      0.67 o
  -6  -5   5       22.03       21.97      1.13 o
  -5  -5   5        7.40       10.34      1.04 o
  -4  -5   5        8.25        8.82      0.90 o
  -3  -5   5      213.74      218.63      4.69 o
  -2  -5   5       41.69       40.00      1.14 o
  -1  -5   5       10.02        9.98      0.46 o
   0  -5   5      176.23      155.02      4.70 o
   1  -5   5      294.20      308.84      5.33 o
   2  -5   5        5.92        5.34      1.80 o
   3  -5   5        0.77        0.39      1.44 o
   4  -5   5       87.09       82.70      2.38 o
   5  -5   5       39.65       40.55      1.70 o
   6  -5   5        0.00        0.17      0.39 o
   7  -5   5        0.25        0.00      0.71 o
  -7  -4   5       15.85       21.04      1.56 o
  -6  -4   5        2.90        2.79      0.54 o
  -5  -4   5       90.19       90.42      2.21 o
  -4  -4   5       87.22       86.29      2.03 o
  -3  -4   5      291.08      290.98      4.44 o
  -2  -4   5       73.21       70.29      1.31 o
  -1  -4   5       82.79       79.22      1.60 o
   0  -4   5        0.02        0.41      0.19 o
   1  -4   5        0.31        2.95      3.45 o
   2  -4   5        0.04        0.02      0.23 o
   3  -4   5       11.92       15.81      2.19 o
   4  -4   5       27.75       26.07      1.84 o
   5  -4   5        6.62        4.72      1.57 o
   6  -4   5        0.71        0.11      0.52 o
   7  -4   5        1.82        2.95      1.12 o
  -8  -3   5        3.22        3.97      1.28 o
  -7  -3   5        0.13        0.44      0.41 o
  -6  -3   5        3.25        4.38      0.62 o
  -5  -3   5      213.27      212.90      3.78 o
  -4  -3   5       11.74       13.21      0.96 o
  -3  -3   5        4.21        5.18      0.49 o
  -2  -3   5        0.08        0.45      0.18 o
  -1  -3   5     2320.86     2341.41     28.89 o
   0  -3   5       73.76       68.48      1.35 o
   1  -3   5      316.56      303.70      5.09 o
   2  -3   5       57.31       52.57      1.57 o
   3  -3   5       65.52       65.57      2.89 o
   4  -3   5       12.79       11.84      0.97 o
   5  -3   5        2.44        1.51      0.75 o
   6  -3   5        0.13        0.27      0.42 o
   7  -3   5       12.70       14.13      1.34 o
  -8  -2   5        2.20        1.13      0.48 o
  -7  -2   5       21.38       26.13      1.22 o
  -6  -2   5       25.44       25.74      1.15 o
  -5  -2   5     1094.53     1080.03     13.96 o
  -4  -2   5       92.31       85.13      1.91 o
  -3  -2   5       63.54       62.57      2.20 o
  -2  -2   5      617.22      673.78     10.60 o
  -1  -2   5      587.68      680.26      8.80 o
   0  -2   5      465.29      466.76      6.23 o
   1  -2   5       43.53       38.55      0.91 o
   2  -2   5       80.12       62.39      1.86 o
   3  -2   5      118.80      127.44      3.12 o
   4  -2   5       40.78       36.97      1.60 o
   5  -2   5       44.04       46.04      1.97 o
   6  -2   5       74.81       71.06      2.66 o
   7  -2   5       73.46       73.29      2.90 o
  -8  -1   5       19.80       21.56      1.42 o
  -7  -1   5       56.08       50.78      1.70 o
  -6  -1   5       81.35       83.99      2.95 o
  -5  -1   5       18.93       16.92      1.25 o
  -4  -1   5      145.57      147.83      2.70 o
  -3  -1   5      627.09      630.96      8.27 o
  -2  -1   5       67.14       75.90      1.92 o
  -1  -1   5        3.59        3.10      0.28 o
   0  -1   5      248.28      245.66      3.55 o
   1  -1   5      402.45      401.57      5.52 o
   2  -1   5      151.94      159.47      2.63 o
   3  -1   5       27.82       23.86      0.83 o
   4  -1   5      129.19      132.23      3.46 o
   5  -1   5        4.66        6.09      1.39 o
   6  -1   5        2.86        4.90      1.42 o
   7  -1   5        6.44        6.62      1.09 o
  -9   0   5       12.34       12.56      2.16 o
  -8   0   5        2.73        1.90      0.48 o
  -7   0   5      494.68      495.03      7.39 o
  -6   0   5      117.95      119.82      2.56 o
  -5   0   5       19.43       18.81      0.85 o
  -4   0   5       19.15       27.14      0.96 o
  -3   0   5      314.65      414.07      5.69 o
  -2   0   5       11.83       10.04      0.38 o
  -1   0   5       68.02       55.63      1.14 o
   0   0   5      795.72      764.88      9.86 o
   1   0   5      626.11      742.09      9.69 o
   2   0   5       14.51       13.00      0.63 o
   3   0   5       24.01       21.53      0.69 o
   4   0   5       39.95       43.35      1.08 o
   5   0   5      627.25      593.15     11.03 o
   6   0   5       11.80       14.78      1.37 o
   7   0   5        7.04        7.82      1.18 o
  -9   1   5        0.95        0.56      0.47 o
  -8   1   5       37.28       41.31      1.56 o
  -7   1   5       29.05       29.42      1.23 o
  -6   1   5        9.57        7.67      0.66 o
  -5   1   5      102.93      105.99      2.21 o
  -4   1   5       12.25       15.86      0.51 o
  -3   1   5      378.37      382.91      5.19 o
  -2   1   5      227.77      222.62      3.23 o
  -1   1   5      904.02      929.03     20.93 o
   0   1   5      360.31      348.01     19.50 o
   1   1   5     1164.73     1288.02     13.78 o
   2   1   5        0.33        0.37      0.19 o
   3   1   5       14.25       18.10      0.69 o
   4   1   5      223.59      225.42      3.28 o
   5   1   5       47.00       49.69      1.34 o
   6   1   5        0.07        0.35      0.51 o
  -9   2   5       88.48       93.05      3.37 o
  -8   2   5       79.21       80.49      2.20 o
  -7   2   5        9.55        8.95      1.18 o
  -6   2   5        1.49        1.01      0.32 o
  -5   2   5       96.81      107.85      2.74 o
  -4   2   5      132.49      129.05      1.96 o
  -3   2   5        1.48        1.65      0.23 o
  -2   2   5      597.85      596.25      6.67 o
  -1   2   5      369.10      469.82      5.39 o
   0   2   5       68.61       79.98      1.36 o
   1   2   5       29.86       26.10      0.88 o
   2   2   5       46.65       41.78      1.02 o
   3   2   5      414.92      402.95      5.11 o
   4   2   5       13.27       16.33      0.78 o
   5   2   5       24.06       24.83      0.98 o
   6   2   5        2.49        3.03      0.61 o
  -9   3   5       28.80       28.40      2.03 o
  -8   3   5       50.29       50.39      2.33 o
  -7   3   5        5.73        7.08      0.85 o
  -6   3   5       74.47       77.58      2.60 o
  -5   3   5       91.46       90.23      1.74 o
  -4   3   5       54.69       52.06      1.45 o
  -3   3   5      664.43      681.55      7.65 o
  -2   3   5      308.80      322.20      3.91 o
  -1   3   5      737.44      790.87      8.75 o
   0   3   5        0.53        2.19      0.27 o
   1   3   5       16.76       17.46      0.64 o
   2   3   5       45.77       47.92      1.17 o
   3   3   5      227.55      224.61      3.34 o
   4   3   5        0.02        0.00      0.27 o
   5   3   5        5.86        7.29      0.85 o
  -9   4   5        3.13        2.24      1.48 o
  -8   4   5       15.55       15.08      1.21 o
  -7   4   5       30.35       30.74      1.52 o
  -6   4   5       12.37       13.95      0.80 o
  -5   4   5        1.49        2.94      0.97 o
  -4   4   5       33.23       30.27      1.04 o
  -3   4   5        0.10        0.45      0.32 o
  -2   4   5       44.23       44.49      1.25 o
  -1   4   5       94.00      102.79      2.29 o
   0   4   5        6.13        6.58      0.54 o
   1   4   5      221.82      203.43      3.50 o
   2   4   5        0.66        1.36      0.33 o
   3   4   5      152.25      150.80      2.61 o
   4   4   5        0.14        0.53      0.31 o
   5   4   5        0.73        1.00      0.57 o
  -9   5   5        0.00        0.00      0.59 o
  -8   5   5        0.38        0.50      1.44 o
  -7   5   5      117.66      109.90      3.10 o
  -6   5   5       31.48       34.61      1.25 o
  -5   5   5       64.56       64.66      2.22 o
  -4   5   5       73.08       76.51      1.89 o
  -3   5   5      339.15      340.71      5.17 o
  -2   5   5        7.93        5.55      0.53 o
  -1   5   5       18.02       17.93      0.85 o
   0   5   5       72.20       67.34      1.74 o
   1   5   5      221.54      215.00      3.81 o
   2   5   5        8.38        6.29      0.68 o
   3   5   5        6.88        6.41      0.70 o
   4   5   5        0.45        0.48      0.40 o
  -8   6   5        0.14        0.68      0.66 o
  -7   6   5       19.34       19.24      1.30 o
  -6   6   5        2.10        2.97      0.51 o
  -5   6   5       15.54       18.06      0.93 o
  -4   6   5        0.78        0.75      0.36 o
  -3   6   5        0.92        0.44      0.35 o
  -2   6   5        9.85       10.56      0.74 o
  -1   6   5       22.93       20.84      1.00 o
   0   6   5        0.98        1.60      0.44 o
   1   6   5       91.40       93.70      2.34 o
   2   6   5        3.48        2.72      0.52 o
   3   6   5        7.29        6.91      0.78 o
  -7   7   5        1.90        3.34      0.68 o
  -6   7   5       10.81        8.83      0.83 o
  -5   7   5       12.79       12.61      0.87 o
  -4   7   5       10.83       11.71      0.84 o
  -3   7   5        2.30        2.22      0.49 o
  -2   7   5       16.18       15.79      1.00 o
  -1   7   5       42.17       40.09      1.46 o
   0   7   5       19.39       20.71      1.08 o
   1   7   5        2.32        2.29      0.76 o
   2   7   5        2.76        4.07      0.83 o
  -7   8   5       10.88       11.34      1.55 o
  -6   8   5       11.85       13.20      1.17 o
  -5   8   5        0.07        0.52      0.37 o
  -4   8   5        7.81        7.65      0.76 o
  -3   8   5        0.06        0.51      0.34 o
  -2   8   5        2.24        3.94      1.07 o
  -1   8   5      102.08       99.74      2.56 o
   0   8   5        0.99        0.41      0.79 o
  -5   9   5        3.89        4.32      0.79 o
  -4   9   5        1.15        1.92      0.50 o
  -3   9   5        9.72        9.85      0.88 o
  -2   9   5        4.28        3.77      0.76 o
   2  -9   6        1.17        0.88      0.67 o
   3  -9   6        0.64        0.59      1.03 o
   1  -8   6        3.54        2.72      1.52 o
   2  -8   6       21.05       25.43      5.07 o
   3  -8   6        8.26       11.47      5.22 o
   4  -8   6       19.21       18.25      1.86 o
   5  -8   6        0.31        4.31      5.12 o
  -4  -7   6        0.05        0.19      0.32 o
  -3  -7   6       35.27       39.61      2.67 o
  -2  -7   6       67.24       67.56      3.46 o
  -1  -7   6        6.83        7.59      1.28 o
   0  -7   6       11.19       10.95      0.93 o
   1  -7   6       11.50       11.35      0.96 o
   2  -7   6       14.63       17.67      2.48 o
   3  -7   6        1.65        1.24      0.65 o
   4  -7   6        3.41        4.42      0.73 o
   5  -7   6        3.43        3.02      0.62 o
   6  -7   6        1.08        0.65      0.57 o
  -5  -6   6        7.66        6.57      0.71 o
  -4  -6   6        7.15        6.70      0.66 o
  -3  -6   6       43.86       42.50      1.66 o
  -2  -6   6      392.23      401.41     10.91 o
  -1  -6   6       59.41       57.36      2.87 o
   0  -6   6       48.79       45.34      5.05 o
   1  -6   6        0.36        0.14      0.32 o
   2  -6   6       54.50       57.41      1.85 o
   3  -6   6       36.82       33.44      2.10 o
   4  -6   6        0.32        0.00      0.89 o
   5  -6   6        1.49        3.23      0.66 o
   6  -6   6       27.44       25.15      1.52 o
  -6  -5   6        6.57        7.33      0.78 o
  -5  -5   6       54.72       55.93      1.71 o
  -4  -5   6       44.56       41.44      1.38 o
  -3  -5   6        1.67        1.34      0.99 o
  -2  -5   6       13.25       11.36      0.84 o
  -1  -5   6        3.20        3.31      0.80 o
   0  -5   6       26.94       33.02      3.74 o
   1  -5   6       16.10       14.98      0.91 o
   2  -5   6      190.34      181.04      3.71 o
   3  -5   6        0.03        0.08      0.31 o
   4  -5   6        1.38        0.99      0.47 o
   5  -5   6       36.63       41.14      1.83 o
   6  -5   6        4.92        3.46      0.75 o
   7  -5   6        0.61        1.15      1.46 o
  -7  -4   6        0.86        0.99      0.47 o
  -6  -4   6        1.39        1.51      0.45 o
  -5  -4   6       12.72       12.93      1.15 o
  -4  -4   6      545.96      528.37      7.49 o
  -3  -4   6      111.91      108.32      2.40 o
  -2  -4   6      390.28      366.23      6.35 o
  -1  -4   6        4.90        4.31      0.32 o
   0  -4   6      375.64      401.16      6.48 o
   1  -4   6       13.16       12.66      2.12 o
   2  -4   6        0.94        0.91      0.36 o
   3  -4   6      135.11      128.44      3.02 o
   4  -4   6      131.32      125.33      3.14 o
   5  -4   6        1.97        1.76      0.57 o
   6  -4   6        0.99        1.42      0.75 o
   7  -4   6        7.16       22.50      6.97 o
  -7  -3   6       37.02       39.43      1.94 o
  -6  -3   6        2.36        1.89      0.48 o
  -5  -3   6        6.38        7.06      1.21 o
  -4  -3   6        0.49        0.23      0.29 o
  -3  -3   6      143.90      134.98      2.52 o
  -2  -3   6      104.49       92.06      1.96 o
  -1  -3   6      713.18      707.56      9.28 o
   0  -3   6      154.04      151.76      2.49 o
   1  -3   6       12.54       12.20      0.90 o
   2  -3   6       65.65       57.93      2.60 o
   3  -3   6      120.65      122.76      3.17 o
   4  -3   6       22.47       22.42      1.30 o
   5  -3   6        7.56        6.05      0.85 o
   6  -3   6        3.10        2.85      0.68 o
   7  -3   6        9.08       10.03      1.23 o
  -8  -2   6        2.34        2.60      0.60 o
  -7  -2   6        0.88        1.24      0.66 o
  -6  -2   6      140.23      140.67      2.99 o
  -5  -2   6       47.85       50.33      1.58 o
  -4  -2   6       35.99       36.70      1.21 o
  -3  -2   6      377.61      375.88      5.40 o
  -2  -2   6        0.01        1.31      0.29 o
  -1  -2   6      486.92      474.54      6.42 o
   0  -2   6       32.95       31.97      0.89 o
   1  -2   6      236.78      229.95      3.49 o
   2  -2   6      331.27      354.74      6.62 o
   3  -2   6       54.90       57.82      2.69 o
   4  -2   6       35.85       36.91      1.69 o
   5  -2   6       10.85        9.60      1.06 o
   6  -2   6      104.08      108.51      3.52 o
  -8  -1   6        0.90        2.48      0.55 o
  -7  -1   6        0.15        0.11      0.34 o
  -6  -1   6        0.21        1.99      1.69 o
  -5  -1   6       26.70       24.04      1.06 o
  -4  -1   6      156.48      153.09      2.83 o
  -3  -1   6      201.39      190.34      3.15 o
  -2  -1   6      789.01      823.20      9.03 o
  -1  -1   6       15.35       17.24      0.77 o
   0  -1   6       15.62       17.59      0.66 o
   1  -1   6      150.42      152.53      2.57 o
   2  -1   6      301.41      345.15      5.07 o
   3  -1   6       36.10       38.15      1.62 o
   4  -1   6       44.22       46.48      3.59 o
   5  -1   6       53.71       58.32      2.37 o
   6  -1   6      100.46      107.97      3.59 o
  -9   0   6        2.08        3.25      0.59 o
  -8   0   6        6.04        9.27      0.88 o
  -7   0   6       33.41       34.31      1.38 o
  -6   0   6       58.32       57.00      1.69 o
  -5   0   6      353.15      355.05      5.42 o
  -4   0   6        1.11        1.40      0.34 o
  -3   0   6      147.03      141.80      2.50 o
  -2   0   6        3.68        1.66      0.66 o
  -1   0   6      222.92      245.80      3.63 o
   0   0   6      253.84      283.65      4.16 o
   1   0   6       72.45       65.98      1.48 o
   2   0   6        1.66        1.05      0.28 o
   3   0   6        2.06        3.53      0.40 o
   4   0   6        1.21        2.44      0.62 o
   5   0   6        6.81        8.29      1.05 o
   6   0   6       25.53       24.41      1.69 o
  -9   1   6        1.16        1.48      0.52 o
  -8   1   6       12.60       12.23      0.95 o
  -7   1   6       75.15       77.08      2.10 o
  -6   1   6       46.34       48.57      1.52 o
  -5   1   6      168.87      160.77      2.99 o
  -4   1   6      395.26      395.96      5.67 o
  -3   1   6        1.70        1.42      0.20 o
  -2   1   6       19.11       18.16      0.78 o
  -1   1   6      197.79      189.09      2.93 o
   0   1   6       69.78       89.17      1.49 o
   1   1   6       88.52       79.42      1.44 o
   2   1   6       34.15       33.81      0.92 o
   3   1   6       52.64       44.86      1.13 o
   4   1   6      141.65      144.85      2.45 o
   5   1   6       24.17       25.43      2.53 o
   6   1   6        0.39        0.88      0.94 o
  -9   2   6        1.31        2.34      0.56 o
  -8   2   6        0.25        0.04      0.35 o
  -7   2   6       75.46       79.45      2.11 o
  -6   2   6       81.09       78.41      1.96 o
  -5   2   6      133.02      120.52      5.47 o
  -4   2   6       11.79       10.28      0.48 o
  -3   2   6        0.55        0.31      0.17 o
  -2   2   6       25.83       29.95      0.76 o
  -1   2   6      657.63      648.28      7.32 o
   0   2   6        4.69        3.09      0.33 o
   1   2   6      106.99      123.96      2.33 o
   2   2   6        5.44        4.93      0.42 o
   3   2   6        1.48        1.22      0.33 o
   4   2   6      126.71      119.53      3.37 o
   5   2   6        1.00        1.01      0.36 o
  -9   3   6        0.01        0.53      0.53 o
  -8   3   6        4.17        3.98      0.76 o
  -7   3   6        9.49        8.53      0.97 o
  -6   3   6      225.32      218.85      4.74 o
  -5   3   6       51.89       51.14      1.84 o
  -4   3   6      231.73      233.94      3.73 o
  -3   3   6      101.99       94.31      1.92 o
  -2   3   6       37.51       37.74      1.12 o
  -1   3   6       50.10       38.43      0.91 o
   0   3   6        0.24        0.31      0.21 o
   1   3   6       73.37       73.11      1.47 o
   2   3   6      122.79      123.20      2.52 o
   3   3   6       15.17       15.76      0.89 o
   4   3   6        0.03        0.00      0.29 o
   5   3   6       23.41       28.38      1.11 o
  -9   4   6       13.67       12.75      1.26 o
  -8   4   6       13.81       12.51      1.16 o
  -7   4   6        4.30        6.17      0.86 o
  -6   4   6       23.55       23.54      1.75 o
  -5   4   6       23.45       21.88      0.93 o
  -4   4   6       51.10       53.09      1.45 o
  -3   4   6      202.76      186.68      4.20 o
  -2   4   6       22.27       19.94      0.87 o
  -1   4   6        2.20        2.73      0.43 o
   0   4   6      142.23      144.10      2.77 o
   1   4   6        0.06        0.39      0.31 o
   2   4   6       89.54       91.34      2.21 o
   3   4   6        0.09        0.16      0.30 o
   4   4   6        0.02        0.13      0.33 o
  -9   5   6        7.50        5.86      0.92 o
  -8   5   6       12.62       13.52      1.23 o
  -7   5   6        0.24        0.25      0.46 o
  -6   5   6       40.50       41.75      1.84 o
  -5   5   6       32.30       30.00      1.14 o
  -4   5   6        0.00        0.00      0.25 o
  -3   5   6        3.03        2.16      0.72 o
  -2   5   6       52.78       49.93      2.05 o
  -1   5   6      108.29      111.00      2.42 o
   0   5   6        0.46        0.88      0.36 o
   1   5   6      106.46      100.71      2.39 o
   2   5   6        0.51        0.61      0.37 o
   3   5   6       36.43       35.87      1.43 o
  -8   6   6        0.74        0.95      0.57 o
  -7   6   6        5.67        5.60      0.84 o
  -6   6   6       31.93       31.37      1.96 o
  -5   6   6       88.01       91.04      2.24 o
  -4   6   6        6.00        7.33      0.99 o
  -3   6   6       59.36       54.13      1.63 o
  -2   6   6        1.11        1.40      0.39 o
  -1   6   6       10.68        9.50      0.77 o
   0   6   6      168.65      162.78      3.31 o
   1   6   6        0.17        0.44      0.45 o
   2   6   6       11.99       11.93      0.94 o
  -8   7   6        1.84        2.86      1.04 o
  -7   7   6        0.13        0.00      0.52 o
  -6   7   6       15.81       14.90      0.97 o
  -5   7   6        0.76        1.15      0.43 o
  -4   7   6       10.36       10.24      1.03 o
  -3   7   6        0.00        0.50      0.45 o
  -2   7   6        0.40        0.21      0.32 o
  -1   7   6        8.52        9.49      0.82 o
   0   7   6        0.08        0.17      0.38 o
   1   7   6        3.27        3.35      0.63 o
  -6   8   6        0.39        0.91      0.44 o
  -5   8   6        1.63        1.04      0.44 o
  -4   8   6        0.05        0.40      0.37 o
  -3   8   6        6.58        7.77      1.24 o
  -2   8   6       32.79       33.88      1.44 o
  -1   8   6        0.85        1.37      0.73 o
  -2  -8   7        0.02        0.00      0.53 o
  -1  -8   7       11.15        7.88      1.38 o
   0  -8   7        5.05        5.90      1.19 o
   1  -8   7       10.26       11.67      1.47 o
   2  -8   7        0.05        0.29      0.85 o
   3  -8   7       12.07       11.92      1.17 o
   4  -8   7       18.75       23.74      2.05 o
  -4  -7   7        1.95        1.84      0.87 o
  -3  -7   7       18.44       17.60      1.95 o
  -2  -7   7        0.09        0.00      0.53 o
  -1  -7   7        2.10        0.83      0.68 o
   0  -7   7       16.49       18.02      1.65 o
   1  -7   7       35.78       38.30      1.74 o
   2  -7   7        1.16        1.36      0.49 o
   3  -7   7       19.85       17.34      3.56 o
   4  -7   7        1.30        1.87      0.59 o
   5  -7   7        2.20        1.59      1.54 o
  -5  -6   7       20.71       22.04      1.12 o
  -4  -6   7        0.40        0.70      0.42 o
  -3  -6   7        0.24        0.42      0.60 o
  -2  -6   7        0.04        0.19      0.54 o
  -1  -6   7       54.13       46.38      2.67 o
   0  -6   7        1.85        1.64      0.77 o
   1  -6   7       59.30       64.87      2.26 o
   2  -6   7       25.14       25.34      1.24 o
   3  -6   7        4.40        3.77      0.67 o
   4  -6   7        2.40        1.81      0.56 o
   5  -6   7       25.51       25.62      1.49 o
   6  -6   7        0.67        7.16      5.21 o
  -6  -5   7        0.30        0.00      0.52 o
  -5  -5   7        2.19        1.60      0.48 o
  -4  -5   7        4.68        5.53      0.64 o
  -3  -5   7        8.22        8.40      0.67 o
  -2  -5   7        2.18        1.04      0.65 o
  -1  -5   7      138.51      136.94      4.84 o
   0  -5   7       83.49       84.24      2.34 o
   1  -5   7        2.59        2.60      0.67 o
   2  -5   7       24.21       24.86      1.41 o
   3  -5   7        1.80        1.20      0.62 o
   4  -5   7        2.19        1.87      0.57 o
   5  -5   7        0.06        0.49      0.45 o
   6  -5   7        0.19        0.00      0.57 o
  -7  -4   7       18.61       22.21      1.68 o
  -6  -4   7        0.10        0.00      0.34 o
  -5  -4   7        9.04        9.15      0.78 o
  -4  -4   7       37.66       35.45      1.73 o
  -3  -4   7        0.68        0.45      0.33 o
  -2  -4   7        9.99       15.16      1.08 o
  -1  -4   7        2.18        1.28      0.60 o
   0  -4   7      143.36      145.70      3.28 o
   1  -4   7        2.94        3.12      0.91 o
   2  -4   7       12.24       13.31      3.61 o
   3  -4   7       63.02       63.28      2.06 o
   4  -4   7       17.38       17.07      2.21 o
   5  -4   7       13.21       16.21      3.06 o
   6  -4   7        8.66       10.63      1.95 o
  -7  -3   7        0.43        0.99      0.42 o
  -6  -3   7       24.79       24.65      1.47 o
  -5  -3   7        0.71        0.61      0.37 o
  -4  -3   7       13.10       11.25      0.78 o
  -3  -3   7      273.77      277.99      4.35 o
  -2  -3   7       44.54       46.29      1.88 o
  -1  -3   7        5.20        6.80      0.50 o
   0  -3   7       13.25       12.83      0.60 o
   1  -3   7      165.32      149.92      3.13 o
   2  -3   7        1.51        0.84      0.55 o
   3  -3   7        0.96        1.49      0.50 o
   4  -3   7       21.91       22.43      1.75 o
   5  -3   7        1.20        1.55      0.61 o
   6  -3   7        0.10        0.72      0.53 o
  -8  -2   7        2.31        1.44      1.00 o
  -7  -2   7       10.08        8.84      0.87 o
  -6  -2   7        8.75        8.78      0.81 o
  -5  -2   7       18.63       17.29      1.21 o
  -4  -2   7       10.91       12.02      0.78 o
  -3  -2   7      242.90      228.01      3.71 o
  -2  -2   7       83.64       87.53      1.82 o
  -1  -2   7       71.16       79.76      1.62 o
   0  -2   7        7.92        8.80      0.54 o
   1  -2   7       15.44       13.69      1.58 o
   2  -2   7       54.05       48.73      2.78 o
   3  -2   7        3.51        7.03      0.83 o
   4  -2   7        0.62        0.73      0.50 o
   5  -2   7        5.93        7.40      1.02 o
   6  -2   7        2.63        2.02      0.72 o
  -8  -1   7       19.02       21.91      1.22 o
  -7  -1   7       19.54       15.87      1.06 o
  -6  -1   7        0.46        0.98      0.44 o
  -5  -1   7       97.71      101.50      2.33 o
  -4  -1   7        5.71        5.95      0.79 o
  -3  -1   7       41.42       40.25      1.22 o
  -2  -1   7        2.11        1.94      0.62 o
  -1  -1   7      383.68      375.95      5.31 o
   0  -1   7       24.81       25.65      0.87 o
   1  -1   7       33.78       34.36      2.90 o
   2  -1   7      138.03      125.31      3.20 o
   3  -1   7      248.62      255.42      6.55 o
   4  -1   7       54.81       53.67      2.19 o
   5  -1   7        2.37        1.84      0.62 o
   6  -1   7       26.88       27.46      1.82 o
  -9   0   7        1.65        1.01      1.03 o
  -8   0   7        7.13        7.91      0.86 o
  -7   0   7        4.49        4.66      0.79 o
  -6   0   7       18.14       18.02      1.62 o
  -5   0   7      106.83      104.19      2.34 o
  -4   0   7      102.58       98.77      2.28 o
  -3   0   7       26.08       27.80      1.28 o
  -2   0   7       26.60       24.34      0.68 o
  -1   0   7      129.99      137.02      2.04 o
   0   0   7      452.74      430.28      5.11 o
   1   0   7        0.35        0.82      0.35 o
   2   0   7      107.71      121.59      2.00 o
   3   0   7        9.11        7.53      0.87 o
   4   0   7       17.55       19.31      1.33 o
   5   0   7       31.13       33.04      1.84 o
   6   0   7        0.12        0.98      0.55 o
  -9   1   7        2.08        2.20      0.56 o
  -8   1   7        9.00        9.20      1.08 o
  -7   1   7       75.58       79.47      2.17 o
  -6   1   7        6.81        5.19      0.61 o
  -5   1   7       49.20       48.62      1.48 o
  -4   1   7       12.92       15.55      0.77 o
  -3   1   7      217.33      224.11      3.58 o
  -2   1   7       17.53       22.70      0.79 o
  -1   1   7        7.08        6.90      0.42 o
   0   1   7      159.93      157.41      2.33 o
   1   1   7       88.56       93.78      1.68 o
   2   1   7        5.54        7.27      0.50 o
   3   1   7       12.39       11.62      0.63 o
   4   1   7       11.38       11.88      1.15 o
   5   1   7        0.94        1.31      0.59 o
  -9   2   7       12.60       16.14      2.74 o
  -8   2   7        0.00        0.00      0.33 o
  -7   2   7      219.85      219.55      4.08 o
  -6   2   7       63.62       60.37      1.72 o
  -5   2   7      125.10      121.96      2.50 o
  -4   2   7        0.40        0.69      0.29 o
  -3   2   7      121.26      121.73      1.92 o
  -2   2   7      196.03      172.09      2.47 o
  -1   2   7       57.63       66.67      1.32 o
   0   2   7        0.61        0.20      0.19 o
   1   2   7       52.37       46.57      2.46 o
   2   2   7        1.56        4.23      1.02 o
   3   2   7       22.95       21.83      1.38 o
   4   2   7        0.55        0.83      0.30 o
   5   2   7       11.99       13.58      1.68 o
  -9   3   7        2.04        2.34      0.75 o
  -8   3   7       77.88       77.72      2.74 o
  -7   3   7       28.57       29.99      1.61 o
  -6   3   7       42.08       43.40      2.06 o
  -5   3   7        3.34        4.92      0.75 o
  -4   3   7        9.59       10.26      0.90 o
  -3   3   7        6.27        6.44      0.55 o
  -2   3   7      133.66      132.04      2.51 o
  -1   3   7       49.97       48.90      1.38 o
   0   3   7       29.01       30.92      1.11 o
   1   3   7       19.63       17.82      0.93 o
   2   3   7       31.73       25.80      1.09 o
   3   3   7        2.32        2.88      0.56 o
   4   3   7        2.65        2.25      0.49 o
  -9   4   7        6.47        8.58      1.09 o
  -8   4   7       12.20       12.10      1.21 o
  -7   4   7        0.02        0.00      0.43 o
  -6   4   7        4.67        4.17      0.76 o
  -5   4   7        3.21        3.99      0.70 o
  -4   4   7       24.66       25.89      1.02 o
  -3   4   7       14.20       14.77      0.79 o
  -2   4   7      126.88      127.19      2.61 o
  -1   4   7        1.24        0.41      0.32 o
   0   4   7       21.59       21.87      1.01 o
   1   4   7       68.13       63.14      1.79 o
   2   4   7        0.66        0.65      0.36 o
   3   4   7       19.57       18.65      1.07 o
   4   4   7        3.47        3.20      0.80 o
  -8   5   7        0.97        1.69      0.60 o
  -7   5   7       16.08       16.98      1.32 o
  -6   5   7       45.60       44.75      1.97 o
  -5   5   7        0.33        0.13      0.43 o
  -4   5   7       25.42       28.65      1.34 o
  -3   5   7       83.04       83.68      2.06 o
  -2   5   7      101.91      104.75      2.41 o
  -1   5   7        1.05        0.74      0.38 o
   0   5   7        1.20        1.86      0.48 o
   1   5   7        4.46        3.75      0.60 o
   2   5   7       17.48       19.02      1.08 o
   3   5   7        2.16        2.48      0.54 o
  -8   6   7        3.65        3.47      1.01 o
  -7   6   7        6.83        5.32      0.92 o
  -6   6   7        0.10        0.26      0.53 o
  -5   6   7       12.96       11.72      0.85 o
  -4   6   7        4.07        6.69      0.68 o
  -3   6   7        3.69        5.05      1.00 o
  -2   6   7       26.17       24.61      1.16 o
  -1   6   7        1.42        1.02      0.40 o
   0   6   7        1.10        0.96      0.38 o
   1   6   7        1.49        1.88      0.61 o
   2   6   7        1.90        2.59      0.67 o
  -7   7   7        2.65        3.21      0.78 o
  -6   7   7       26.95       27.13      1.65 o
  -5   7   7        5.49        8.18      0.79 o
  -4   7   7       38.54       43.36      1.59 o
  -3   7   7       21.79       21.72      1.13 o
  -2   7   7        1.56        1.20      0.47 o
  -1   7   7        2.17        1.86      0.50 o
   0   7   7       12.12       15.88      1.10 o
  -6   8   7        8.79        9.37      1.16 o
  -5   8   7        0.01        0.00      0.35 o
  -4   8   7        1.26        1.63      0.49 o
  -3   8   7        0.83        1.23      0.48 o
  -2   8   7        6.44        5.36      0.76 o
  -1  -8   8        0.55        0.83      0.68 o
   0  -8   8        0.10        0.85      0.62 o
   1  -8   8        6.07        7.25      1.31 o
   2  -8   8        4.83        6.43      1.24 o
   3  -8   8        2.55        3.53      0.73 o
  -3  -7   8        1.50        0.49      0.59 o
  -2  -7   8       13.72       16.68      1.89 o
  -1  -7   8        0.92        0.43      0.60 o
   0  -7   8        1.18        0.85      0.59 o
   1  -7   8        2.76        3.35      0.93 o
   2  -7   8       11.00       12.55      1.29 o
   3  -7   8        0.00        0.07      0.46 o
   4  -7   8        0.23        0.00      1.91 o
  -5  -6   8       16.27       19.71      1.96 o
  -4  -6   8        6.15        5.98      1.18 o
  -3  -6   8        5.70        7.74      1.36 o
  -2  -6   8       23.64       24.51      2.01 o
  -1  -6   8       58.13       53.20      2.94 o
   0  -6   8        2.86        5.02      1.05 o
   1  -6   8        4.08        6.15      0.77 o
   2  -6   8        2.50        2.63      0.71 o
   3  -6   8        0.44        0.20      0.51 o
   4  -6   8        0.00        0.09      0.38 o
   5  -6   8        2.05        1.77      1.11 o
  -6  -5   8        0.97        2.00      0.63 o
  -5  -5   8        1.08        1.91      0.48 o
  -4  -5   8       23.85       24.84      1.10 o
  -3  -5   8        6.95        5.71      0.75 o
  -2  -5   8       17.84       16.17      1.58 o
  -1  -5   8       88.79       83.59      3.66 o
   0  -5   8      103.59       95.22      3.93 o
   1  -5   8       68.96       65.45      2.30 o
   2  -5   8       13.43       12.03      2.48 o
   3  -5   8        1.13        1.64      1.11 o
   4  -5   8        0.09        4.47      5.78 o
   5  -5   8        3.88        5.49      1.85 o
  -6  -4   8        9.72       12.60      1.05 o
  -5  -4   8        1.29        2.10      0.50 o
  -4  -4   8        4.49        4.54      0.75 o
  -3  -4   8       46.41       43.93      1.36 o
  -2  -4   8      294.12      277.78      5.51 o
  -1  -4   8        2.71        1.55      0.63 o
   0  -4   8      144.23      142.75      3.92 o
   1  -4   8        4.16        3.58      0.59 o
   2  -4   8       54.55       58.29      1.92 o
   3  -4   8        0.64        1.05      0.45 o
   4  -4   8        4.98        5.24      1.33 o
   5  -4   8        0.12        0.27      0.61 o
  -7  -3   8        0.48        1.24      0.60 o
  -6  -3   8       76.75       76.56      2.18 o
  -5  -3   8        1.20        0.45      0.35 o
  -4  -3   8        0.12        0.00      0.31 o
  -3  -3   8       12.06       12.44      0.82 o
  -2  -3   8      222.24      204.72      3.37 o
  -1  -3   8        7.33        7.32      1.14 o
   0  -3   8        9.42       11.18      1.19 o
   1  -3   8       66.26       67.43      1.96 o
   2  -3   8        0.02        0.00      0.39 o
   3  -3   8       35.27       32.38      1.60 o
   4  -3   8      103.32      111.91      3.41 o
   5  -3   8        0.74        1.40      0.59 o
  -8  -2   8       10.90       14.14      1.90 o
  -7  -2   8        0.01        0.12      0.89 o
  -6  -2   8        5.26        4.14      0.64 o
  -5  -2   8      136.73      127.66      2.77 o
  -4  -2   8      136.83      134.46      2.73 o
  -3  -2   8       10.59       10.34      0.72 o
  -2  -2   8       69.75       72.27      1.69 o
  -1  -2   8        2.05        2.60      0.40 o
   0  -2   8      202.88      205.99      3.36 o
   1  -2   8        4.86        4.04      0.61 o
   2  -2   8       27.11       27.68      1.39 o
   3  -2   8       33.10       36.75      1.75 o
   4  -2   8        1.64        1.31      0.93 o
   5  -2   8        3.22        4.04      0.84 o
  -8  -1   8       18.27       19.25      1.26 o
  -7  -1   8        7.03        7.59      0.81 o
  -6  -1   8       16.70       16.74      1.02 o
  -5  -1   8       14.95       14.42      0.90 o
  -4  -1   8      278.95      267.58      4.39 o
  -3  -1   8       31.89       37.29      1.20 o
  -2  -1   8      242.05      241.30      3.79 o
  -1  -1   8      292.67      300.68      3.92 o
   0  -1   8        2.78        3.93      0.37 o
   1  -1   8       13.54       11.30      0.89 o
   2  -1   8        2.94        4.79      0.72 o
   3  -1   8       10.81       12.19      1.14 o
   4  -1   8        0.16        0.07      0.77 o
   5  -1   8        0.11        0.54      0.72 o
  -8   0   8        0.91        0.72      0.43 o
  -7   0   8       11.08        9.94      0.88 o
  -6   0   8       87.53       89.02      2.30 o
  -5   0   8        0.01        0.00      0.36 o
  -4   0   8      181.96      182.84      3.30 o
  -3   0   8       15.41       16.37      0.79 o
  -2   0   8       76.82       68.23      1.60 o
  -1   0   8        1.37        3.26      0.35 o
   0   0   8      307.29      315.89      4.05 o
   1   0   8        7.03        9.56      0.54 o
   2   0   8       15.84       18.74      1.18 o
   3   0   8       15.55       14.72      1.21 o
   4   0   8        7.21        9.34      1.07 o
   5   0   8        0.11        0.13      0.44 o
  -9   1   8        1.35        2.31      0.72 o
  -8   1   8        3.86        3.30      0.59 o
  -7   1   8      108.09      107.30      2.63 o
  -6   1   8       43.14       42.34      1.52 o
  -5   1   8       57.40       60.13      1.72 o
  -4   1   8      475.18      453.46      8.03 o
  -3   1   8      477.39      495.07      6.91 o
  -2   1   8       10.42        9.11      0.49 o
  -1   1   8       22.82       20.17      0.70 o
   0   1   8        3.18        2.65      0.34 o
   1   1   8      117.72      121.59      2.09 o
   2   1   8       60.92       63.86      1.45 o
   3   1   8        0.54        1.35      0.58 o
   4   1   8        0.07        1.32      0.53 o
   5   1   8        7.73       11.28      2.44 o
  -9   2   8       18.88       22.43      1.58 o
  -8   2   8        4.00        3.09      0.71 o
  -7   2   8       23.21       23.19      1.45 o
  -6   2   8        2.29        2.66      1.11 o
  -5   2   8       24.90       25.13      1.07 o
  -4   2   8       41.00       42.57      1.32 o
  -3   2   8        2.81        2.38      0.41 o
  -2   2   8      102.30      107.66      1.85 o
  -1   2   8       12.69       15.30      0.64 o
   0   2   8       37.30       37.34      1.03 o
   1   2   8        4.34        5.22      0.60 o
   2   2   8       18.85       21.08      0.85 o
   3   2   8        1.10        0.87      0.31 o
   4   2   8        0.53        0.45      0.46 o
  -9   3   8       12.52       10.85      1.25 o
  -8   3   8       24.74       25.75      1.59 o
  -7   3   8        0.51        0.36      0.47 o
  -6   3   8      148.07      146.47      3.80 o
  -5   3   8      186.39      182.91      4.27 o
  -4   3   8       55.15       57.00      2.07 o
  -3   3   8        8.12        9.16      0.67 o
  -2   3   8      101.40       98.79      2.17 o
  -1   3   8       84.38       89.17      2.07 o
   0   3   8       15.34       15.19      0.85 o
   1   3   8        9.78       10.17      0.77 o
   2   3   8       19.47       14.78      1.17 o
   3   3   8       16.26       16.39      1.69 o
   4   3   8        0.59        1.34      0.73 o
  -8   4   8       23.18       27.50      1.67 o
  -7   4   8        8.59        9.16      1.06 o
  -6   4   8       42.44       39.88      1.86 o
  -5   4   8       10.30        7.79      1.26 o
  -4   4   8       15.44       15.08      1.17 o
  -3   4   8        0.09        0.00      0.27 o
  -2   4   8      131.39      123.11      2.84 o
  -1   4   8        9.83        8.94      0.74 o
   0   4   8        1.29        0.73      0.37 o
   1   4   8        2.10        2.67      0.53 o
   2   4   8       14.10       14.53      0.98 o
   3   4   8       14.10       12.96      0.97 o
  -8   5   8       12.26       13.28      1.68 o
  -7   5   8       30.70       29.60      3.31 o
  -6   5   8       34.21       37.84      3.76 o
  -5   5   8        1.81        1.55      0.56 o
  -4   5   8        4.45        4.62      0.78 o
  -3   5   8       74.94       75.06      2.15 o
  -2   5   8      115.45      111.23      2.60 o
  -1   5   8        3.18        4.02      0.59 o
   0   5   8        0.17        0.00      0.34 o
   1   5   8        0.05        0.19      0.36 o
   2   5   8        0.00        0.00      0.37 o
  -8   6   8        4.20        5.28      1.05 o
  -7   6   8       35.32       34.99      1.90 o
  -6   6   8       43.16       44.08      2.08 o
  -5   6   8       16.04       15.16      1.29 o
  -4   6   8        9.05        9.25      0.82 o
  -3   6   8       62.96       63.56      1.93 o
  -2   6   8       14.40       16.09      1.02 o
  -1   6   8        4.39        4.67      0.64 o
   0   6   8        1.58        1.44      0.49 o
   1   6   8       18.06       22.83      1.24 o
  -7   7   8       13.59       13.29      1.36 o
  -6   7   8        6.55        9.82      2.27 o
  -5   7   8        0.40        0.27      0.53 o
  -4   7   8        0.85        1.00      0.60 o
  -3   7   8        0.04        0.00      0.65 o
  -2   7   8        0.01        0.00      0.40 o
  -1   7   8        4.98        6.22      0.79 o
   0  -8   9        9.99        9.91      1.58 o
   1  -8   9        1.86        1.70      0.87 o
  -3  -7   9        3.58        4.02      1.21 o
  -2  -7   9        1.12        0.45      0.68 o
  -1  -7   9        1.34        1.84      0.82 o
   0  -7   9        1.57        2.01      0.83 o
   1  -7   9        9.40        8.19      1.39 o
   2  -7   9       31.64       34.00      2.46 o
   3  -7   9        1.81        1.67      0.74 o
  -4  -6   9       20.28       21.72      2.16 o
  -3  -6   9        3.04        2.33      0.94 o
  -2  -6   9        0.13        0.20      0.49 o
  -1  -6   9       23.02       20.26      1.82 o
   0  -6   9        6.04        4.75      1.10 o
   1  -6   9       15.99       16.48      1.67 o
   2  -6   9       29.53       35.19      1.67 o
   3  -6   9       30.39       37.16      1.68 o
   4  -6   9        0.06        0.67      0.72 o
  -5  -5   9        8.17        7.46      0.78 o
  -4  -5   9        5.30        5.20      0.81 o
  -3  -5   9       44.10       44.16      2.83 o
  -2  -5   9       73.26       70.85      3.54 o
  -1  -5   9        0.34        0.29      0.60 o
   0  -5   9        7.91        8.27      1.25 o
   1  -5   9       49.86       51.45      2.84 o
   2  -5   9       92.45       94.07      2.98 o
   3  -5   9        0.19        0.48      0.91 o
   4  -5   9        1.49        1.44      0.53 o
  -6  -4   9       14.23       17.74      1.12 o
  -5  -4   9        4.57        4.29      1.60 o
  -4  -4   9       20.98       20.48      1.71 o
  -3  -4   9        7.40        9.92      1.71 o
  -2  -4   9      135.73      124.19      4.78 o
  -1  -4   9        0.24        0.11      0.42 o
   0  -4   9       37.17       39.09      2.40 o
   1  -4   9       17.27       22.73      1.24 o
   2  -4   9        5.99        6.81      0.88 o
   3  -4   9        2.82        4.02      0.74 o
   4  -4   9        1.36        0.78      0.51 o
   5  -4   9        4.32        4.83      0.89 o
  -7  -3   9        1.82        2.72      0.61 o
  -6  -3   9        8.03        9.02      0.88 o
  -5  -3   9        6.89        6.34      0.73 o
  -4  -3   9       34.75       29.57      1.19 o
  -3  -3   9        6.92        6.87      0.84 o
  -2  -3   9       51.26       49.47      1.78 o
  -1  -3   9      260.27      244.53      7.31 o
   0  -3   9      146.78      149.40      5.18 o
   1  -3   9        7.17        6.63      0.77 o
   2  -3   9        9.76       10.87      0.99 o
   3  -3   9       23.11       23.95      2.71 o
   4  -3   9        1.12        0.91      0.56 o
   5  -3   9        2.01        1.94      0.77 o
  -7  -2   9        8.30        8.47      0.91 o
  -6  -2   9        0.66        0.13      0.39 o
  -5  -2   9       15.00       13.33      0.91 o
  -4  -2   9      102.22       91.22      2.20 o
  -3  -2   9       56.72       54.92      1.57 o
  -2  -2   9       35.56       39.12      1.25 o
  -1  -2   9        0.33        0.49      0.39 o
   0  -2   9       76.61       74.89      2.22 o
   1  -2   9       29.41       27.16      1.34 o
   2  -2   9       24.76       25.80      1.40 o
   3  -2   9       71.02       73.39      2.63 o
   4  -2   9        7.27        8.20      1.26 o
   5  -2   9        5.08        7.92      1.17 o
  -8  -1   9        5.02        5.94      1.09 o
  -7  -1   9       41.15       38.75      1.59 o
  -6  -1   9       29.89       26.98      1.26 o
  -5  -1   9       17.78       12.44      0.89 o
  -4  -1   9        1.23        1.61      0.44 o
  -3  -1   9      281.06      278.23      4.48 o
  -2  -1   9       90.44       90.24      1.99 o
  -1  -1   9       37.70       35.35      1.26 o
   0  -1   9       18.66       19.55      1.11 o
   1  -1   9       14.49       13.07      1.51 o
   2  -1   9       18.15       16.27      1.18 o
   3  -1   9       98.47      103.00      3.27 o
   4  -1   9        1.31        1.73      0.60 o
   5  -1   9        0.62        0.37      0.56 o
  -8   0   9        6.42        6.58      0.85 o
  -7   0   9       29.49       26.79      1.30 o
  -6   0   9      183.56      177.86      3.61 o
  -5   0   9       22.09       20.08      1.03 o
  -4   0   9       65.81       67.36      1.82 o
  -3   0   9        9.49       10.78      0.74 o
  -2   0   9      222.58      226.40      3.72 o
  -1   0   9       66.89       74.42      1.73 o
   0   0   9        1.16        1.25      0.33 o
   1   0   9       66.36       61.14      2.12 o
   2   0   9       45.69       43.04      1.90 o
   3   0   9        3.30        4.70      1.73 o
   4   0   9        0.28        1.21      0.57 o
  -8   1   9        0.99        0.61      0.46 o
  -7   1   9        0.02        0.71      0.40 o
  -6   1   9        7.10        7.33      1.07 o
  -5   1   9      103.08      103.23      2.40 o
  -4   1   9        0.07        0.39      0.35 o
  -3   1   9       45.45       45.91      1.44 o
  -2   1   9      180.75      189.70      3.29 o
  -1   1   9        4.65        3.69      0.42 o
   0   1   9        0.62        0.89      0.30 o
   1   1   9       47.42       49.76      1.28 o
   2   1   9        0.00        0.05      0.42 o
   3   1   9        0.32        0.25      0.41 o
   4   1   9        0.03        0.81      0.53 o
  -8   2   9       10.46        7.62      1.07 o
  -7   2   9       86.90       87.78      2.98 o
  -6   2   9       16.48       17.87      1.70 o
  -5   2   9       27.69       26.74      1.46 o
  -4   2   9      255.56      251.33      5.27 o
  -3   2   9      231.25      237.21      4.95 o
  -2   2   9        0.56        0.00      0.38 o
  -1   2   9      130.73      117.10      2.44 o
   0   2   9       31.41       24.54      1.06 o
   1   2   9        1.69        0.36      0.29 o
   2   2   9        6.10        5.83      0.75 o
   3   2   9        1.87        1.45      0.94 o
  -8   3   9        1.97        2.38      0.68 o
  -7   3   9        0.66        1.89      0.89 o
  -6   3   9        0.31        0.57      0.47 o
  -5   3   9        0.54        1.18      0.59 o
  -4   3   9       64.68       67.19      2.34 o
  -3   3   9       72.40       73.71      2.63 o
  -2   3   9       28.43       25.40      1.08 o
  -1   3   9       76.94       83.12      2.08 o
   0   3   9        0.30        0.00      0.30 o
   1   3   9       31.16       29.60      1.26 o
   2   3   9        2.44        2.24      0.55 o
   3   3   9        0.29        0.37      0.46 o
  -8   4   9        7.39       10.12      1.42 o
  -7   4   9       47.78       53.34      2.28 o
  -6   4   9       93.04       87.62      2.93 o
  -5   4   9      351.98      348.92      7.01 o
  -4   4   9       19.79       16.41      1.27 o
  -3   4   9        3.62        3.52      0.75 o
  -2   4   9      135.46      124.51      2.73 o
  -1   4   9       29.85       25.90      1.46 o
   0   4   9       13.61       12.50      0.92 o
   1   4   9        1.59        1.31      0.43 o
   2   4   9        2.49        4.52      0.68 o
  -8   5   9        0.00        0.09      0.87 o
  -7   5   9        2.25        4.17      1.38 o
  -6   5   9      102.20       94.74      3.15 o
  -5   5   9       60.15       69.70      4.68 o
  -4   5   9       11.42       12.50      1.42 o
  -3   5   9       11.13       10.31      1.08 o
  -2   5   9       14.61       11.69      1.26 o
  -1   5   9       14.54       13.85      1.05 o
   0   5   9        0.21        0.78      0.42 o
   1   5   9        0.03        0.00      0.34 o
  -7   6   9       50.58       55.96      3.44 o
  -6   6   9        2.24        3.25      0.77 o
  -5   6   9        0.14        0.00      0.43 o
  -4   6   9        9.05        8.37      1.06 o
  -3   6   9        0.00        0.08      0.35 o
  -2   6   9        0.50        1.53      0.50 o
  -1   6   9        1.69        1.67      0.51 o
   0   6   9        1.35        1.16      0.52 o
  -5   7   9        4.14        4.36      0.88 o
  -4   7   9        0.13        1.00      0.64 o
  -3   7   9       29.82       26.96      1.35 o
  -2   7   9        0.68        0.85      0.54 o
  -2  -7  10        3.34        1.70      0.76 o
  -1  -7  10       38.04       42.23      2.89 o
   0  -7  10       21.56       22.53      2.06 o
   1  -7  10        0.01        0.36      0.51 o
  -3  -6  10        0.68        0.15      0.54 o
  -2  -6  10        3.72        2.07      0.85 o
  -1  -6  10       48.35       45.70      2.89 o
   0  -6  10        1.98        1.13      0.71 o
   1  -6  10       23.93       23.80      2.04 o
   2  -6  10        3.58        3.69      1.08 o
   3  -6  10       60.86       68.36      2.56 o
  -5  -5  10       26.02       32.16      2.24 o
  -4  -5  10        3.94        5.60      1.30 o
  -3  -5  10       31.26       30.06      2.36 o
  -2  -5  10       10.87       11.78      1.61 o
  -1  -5  10        0.39        0.57      0.49 o
   0  -5  10       11.50       10.70      1.48 o
   1  -5  10        0.04        0.00      0.53 o
   2  -5  10       30.68       31.21      2.33 o
   3  -5  10        2.82        2.05      0.65 o
   4  -5  10        1.54        2.43      0.93 o
  -6  -4  10        0.76        1.16      0.82 o
  -5  -4  10       34.38       33.19      1.41 o
  -4  -4  10        2.62        2.34      0.51 o
  -3  -4  10        2.37        2.63      0.87 o
  -2  -4  10        8.58        7.34      1.27 o
  -1  -4  10       21.92       21.00      1.79 o
   0  -4  10        0.64        0.34      0.59 o
   1  -4  10      262.14      261.69      8.10 o
   2  -4  10       31.92       31.85      1.64 o
   3  -4  10        2.35        0.99      1.05 o
   4  -4  10       13.26       14.30      1.43 o
  -6  -3  10        1.83        1.21      0.47 o
  -5  -3  10       24.98       26.06      1.33 o
  -4  -3  10      121.61      108.01      2.51 o
  -3  -3  10       16.06       19.25      1.17 o
  -2  -3  10        1.28        0.68      0.60 o
  -1  -3  10       37.50       36.15      2.32 o
   0  -3  10       41.52       43.14      2.57 o
   1  -3  10        8.85        7.62      1.27 o
   2  -3  10        4.36        2.86      0.65 o
   3  -3  10        7.06        6.24      0.93 o
   4  -3  10       17.50       20.40      1.75 o
  -7  -2  10        9.81       12.40      1.03 o
  -6  -2  10        0.51        0.64      0.44 o
  -5  -2  10        9.49        6.61      0.74 o
  -4  -2  10        6.96        3.97      0.63 o
  -3  -2  10       77.26       76.43      2.42 o
  -2  -2  10       25.68       22.38      1.24 o
  -1  -2  10      373.71      371.04     10.14 o
   0  -2  10      378.43      391.78     10.65 o
   1  -2  10        2.83        1.52      1.01 o
   2  -2  10        6.60        6.64      0.88 o
   3  -2  10       67.65       69.98      4.09 o
   4  -2  10        5.73        5.71      1.01 o
  -7  -1  10       15.64       19.95      1.22 o
  -6  -1  10       42.62       42.03      1.62 o
  -5  -1  10        0.79        0.93      0.87 o
  -4  -1  10        4.45        4.59      0.62 o
  -3  -1  10      120.39      113.88      2.47 o
  -2  -1  10       19.29       20.76      0.94 o
  -1  -1  10      113.42      111.58      2.92 o
   0  -1  10       37.55       28.76      2.04 o
   1  -1  10        1.99        2.67      0.59 o
   2  -1  10        0.13        0.43      0.83 o
   3  -1  10       20.45       21.35      1.48 o
   4  -1  10       11.55       10.76      1.25 o
  -8   0  10        1.39        1.58      0.76 o
  -7   0  10       15.28       19.11      1.18 o
  -6   0  10       18.35       14.93      1.04 o
  -5   0  10        9.34        9.29      0.82 o
  -4   0  10      132.94      120.83      2.63 o
  -3   0  10      187.51      190.44      3.46 o
  -2   0  10      565.94      576.41      8.01 o
  -1   0  10       14.43       10.81      0.75 o
   0   0  10        6.76       10.46      1.21 o
   1   0  10       15.28       12.29      1.19 o
   2   0  10        3.29        2.93      0.67 o
   3   0  10        2.99        4.03      0.84 o
   4   0  10        0.02        0.40      0.51 o
  -8   1  10       77.94       86.50      3.13 o
  -7   1  10        0.24        0.04      0.50 o
  -6   1  10       53.55       54.91      1.83 o
  -5   1  10       26.14       24.92      1.17 o
  -4   1  10        0.98        0.74      0.37 o
  -3   1  10       53.76       58.13      1.66 o
  -2   1  10      107.07      101.41      2.25 o
  -1   1  10        1.89        1.15      0.38 o
   0   1  10        0.77        1.30      0.42 o
   1   1  10       22.55       22.27      1.32 o
   2   1  10       72.44       69.85      2.90 o
   3   1  10        0.06        0.13      0.44 o
  -8   2  10        1.70        1.44      0.61 o
  -7   2  10       10.84       12.53      2.04 o
  -6   2  10       48.41       43.89      2.02 o
  -5   2  10       29.51       27.35      1.56 o
  -4   2  10      394.33      387.66      7.41 o
  -3   2  10        5.23        4.04      1.00 o
  -2   2  10      128.83      136.25      3.47 o
  -1   2  10        0.09        0.00      0.39 o
   0   2  10       16.13       13.46      0.89 o
   1   2  10       10.07        8.75      0.77 o
   2   2  10        0.02        0.66      0.80 o
   3   2  10        0.59        0.73      0.90 o
  -8   3  10        4.07        6.01      1.39 o
  -7   3  10        4.13        2.56      0.73 o
  -6   3  10       10.12       10.98      1.19 o
  -5   3  10       37.73       40.96      4.44 o
  -4   3  10       95.76       95.27      2.97 o
  -3   3  10       67.01       71.80      2.48 o
  -2   3  10       30.88       33.22      1.64 o
  -1   3  10       62.15       60.33      1.83 o
   0   3  10       32.75       29.40      1.39 o
   1   3  10        0.54        0.00      0.33 o
   2   3  10        1.81        1.67      0.61 o
  -7   4  10        3.93        4.02      0.84 o
  -6   4  10       28.75       30.23      1.99 o
  -5   4  10        0.38        0.83      0.54 o
  -4   4  10        4.90        4.42      0.88 o
  -3   4  10       38.49       39.87      1.87 o
  -2   4  10       22.28       24.42      1.50 o
  -1   4  10        0.04        0.49      0.42 o
   0   4  10        0.43        1.43      0.48 o
   1   4  10        8.97        8.21      0.85 o
  -7   5  10        0.42        0.53      1.02 o
  -6   5  10       20.09       22.75      3.61 o
  -5   5  10        0.00        0.27      0.53 o
  -4   5  10        0.91        1.80      0.61 o
  -3   5  10        0.77        1.38      0.61 o
  -2   5  10       53.20       46.89      2.10 o
  -1   5  10        1.91        2.16      0.54 o
   0   5  10        0.05        0.49      0.62 o
  -6   6  10       17.13       17.37      2.10 o
  -5   6  10       17.05       17.84      1.68 o
  -4   6  10        1.62        2.43      1.86 o
  -3   6  10        2.99        2.16      0.66 o
  -2   6  10        1.75        0.85      0.48 o
  -2  -6  11       14.63       16.74      1.99 o
  -1  -6  11        3.68        2.55      0.91 o
   0  -6  11        5.11        9.20      1.50 o
   1  -6  11        5.11        4.33      1.22 o
  -3  -5  11       40.52       34.31      2.63 o
  -2  -5  11       19.33       19.61      1.98 o
  -1  -5  11       29.55       28.39      2.29 o
   0  -5  11       11.91       13.26      1.70 o
   1  -5  11       18.71       21.82      1.99 o
   2  -5  11        1.88        2.07      0.87 o
  -5  -4  11       11.61       12.57      1.30 o
  -4  -4  11        5.42        7.26      1.38 o
  -3  -4  11        3.36        2.63      0.99 o
  -2  -4  11        0.09        1.16      0.63 o
  -1  -4  11        4.76        2.44      0.83 o
   0  -4  11       34.32       32.54      2.38 o
   1  -4  11      103.87      104.03      4.61 o
   2  -4  11        1.30        2.43      0.91 o
   3  -4  11       34.69       39.81      2.78 o
  -6  -3  11        8.24        7.41      1.03 o
  -5  -3  11        2.63        2.53      0.57 o
  -4  -3  11        9.50        8.93      1.06 o
  -3  -3  11       19.02       21.59      1.96 o
  -2  -3  11       21.65       16.32      1.76 o
  -1  -3  11       19.74       25.05      2.04 o
   0  -3  11        4.63        4.16      1.08 o
   1  -3  11       70.68       70.73      3.60 o
   2  -3  11        0.95        0.00      0.53 o
   3  -3  11        5.11        6.50      0.99 o
  -6  -2  11       32.17       32.05      1.44 o
  -5  -2  11        0.58        0.58      0.37 o
  -4  -2  11       21.98       24.02      1.16 o
  -3  -2  11        0.07        1.25      0.44 o
  -2  -2  11        4.21        3.88      0.99 o
  -1  -2  11       75.88       72.43      3.49 o
   0  -2  11       14.00       17.25      1.73 o
   1  -2  11       16.25       17.11      1.81 o
   2  -2  11        5.47        4.42      0.96 o
   3  -2  11        0.06        0.15      0.45 o
  -7  -1  11        3.82        3.55      0.64 o
  -6  -1  11        1.23        0.83      0.41 o
  -5  -1  11       59.39       61.53      1.93 o
  -4  -1  11        3.31        2.98      0.64 o
  -3  -1  11        3.86        7.16      0.69 o
  -2  -1  11       14.95       14.54      1.07 o
  -1  -1  11       66.53       64.99      3.20 o
   0  -1  11        5.51        6.31      1.14 o
   1  -1  11        2.52        3.51      0.96 o
   2  -1  11        2.35        2.36      0.64 o
   3  -1  11       26.18       23.60      1.59 o
  -7   0  11        0.15        0.57      0.46 o
  -6   0  11        0.23        0.77      0.40 o
  -5   0  11       27.00       29.20      1.30 o
  -4   0  11        1.20        1.23      0.42 o
  -3   0  11       20.40       19.88      1.28 o
  -2   0  11        3.43        3.29      0.52 o
  -1   0  11       49.03       52.12      2.75 o
   0   0  11       31.85       30.63      2.13 o
   1   0  11        2.91        3.37      0.93 o
   2   0  11        3.22        2.49      0.69 o
   3   0  11        2.16        1.78      0.65 o
  -7   1  11        1.75        2.11      0.72 o
  -6   1  11        0.69        0.65      0.71 o
  -5   1  11        4.62        4.08      0.81 o
  -4   1  11       33.51       31.67      1.61 o
  -3   1  11       62.95       63.28      1.81 o
  -2   1  11        5.65        6.72      0.66 o
  -1   1  11        1.51        2.30      0.46 o
   0   1  11        9.29       12.07      1.42 o
   1   1  11        7.89        4.36      1.36 o
   2   1  11        0.05        0.28      0.46 o
  -7   2  11       23.01       26.68      1.71 o
  -6   2  11        1.39        2.27      1.15 o
  -5   2  11        2.59        3.85      0.98 o
  -4   2  11       10.66       11.89      1.59 o
  -3   2  11        0.59        0.23      0.51 o
  -2   2  11       18.21       17.54      1.25 o
  -1   2  11       14.06       11.96      1.07 o
   0   2  11        0.13        0.00      0.56 o
   1   2  11        0.00        1.08      0.83 o
   2   2  11        7.20        6.75      1.56 o
  -7   3  11        5.14        4.57      1.79 o
  -6   3  11       30.22       31.69      2.17 o
  -5   3  11        4.57        3.82      0.85 o
  -4   3  11       32.71       29.58      1.68 o
  -3   3  11        0.37        0.41      0.49 o
  -2   3  11       23.79       21.22      1.81 o
  -1   3  11       13.96       10.03      1.15 o
   0   3  11        4.33        4.46      0.66 o
   1   3  11       23.30       20.52      1.46 o
  -7   4  11        0.29        0.97      0.87 o
  -6   4  11        0.23        0.49      0.52 o
  -5   4  11       21.42       19.42      1.52 o
  -4   4  11        1.92        1.22      0.57 o
  -3   4  11       12.14       11.38      1.17 o
  -2   4  11        2.30        1.83      0.65 o
  -1   4  11        9.84        8.51      1.04 o
   0   4  11        0.09        0.00      0.34 o
  -6   5  11        5.96        7.36      1.62 o
  -5   5  11        2.65        1.93      0.71 o
  -4   5  11        2.12        2.32      0.87 o
  -3   5  11        2.15        2.11      1.31 o
  -2   5  11        0.01        0.58      0.53 o
  -1   5  11       13.31       10.78      1.23 o
  -1  -5  12        0.92        1.04      0.66 o
  -3  -4  12       14.09       11.68      1.68 o
  -2  -4  12       15.78       15.26      1.84 o
  -1  -4  12        8.12        8.81      1.47 o
   0  -4  12        0.35        0.03      0.59 o
   1  -4  12        3.97        2.57      1.02 o
  -5  -3  12        1.89        1.10      0.48 o
  -4  -3  12        0.51        0.00      0.56 o
  -3  -3  12       10.25       13.51      1.73 o
  -2  -3  12        2.84        2.47      0.88 o
  -1  -3  12        8.97        6.04      1.27 o
   0  -3  12       11.73       13.68      1.70 o
   1  -3  12       16.58       14.58      1.79 o
  -6  -2  12       12.72       13.99      1.07 o
  -5  -2  12        0.39        1.12      0.45 o
  -4  -2  12       23.82       28.46      1.29 o
  -3  -2  12        6.86       13.14      1.67 o
  -2  -2  12        7.94       10.93      1.50 o
  -1  -2  12        0.91        0.34      0.62 o
   0  -2  12        0.74        0.88      0.77 o
   1  -2  12        0.89        0.48      0.68 o
   2  -2  12        4.30        4.39      1.16 o
  -6  -1  12        3.72        4.75      0.71 o
  -5  -1  12       27.12       30.34      1.38 o
  -4  -1  12       12.19       12.00      0.94 o
  -3  -1  12        3.19        2.92      0.65 o
  -2  -1  12       27.41       31.55      2.26 o
  -1  -1  12        9.80       10.83      1.50 o
   0  -1  12        0.52        0.45      0.60 o
   1  -1  12        0.22        0.82      0.66 o
   2  -1  12        0.41        1.39      0.76 o
  -6   0  12        9.94       10.74      0.96 o
  -5   0  12        8.91       13.62      1.01 o
  -4   0  12       26.32       31.47      1.90 o
  -3   0  12       10.23        8.35      0.77 o
  -2   0  12        6.00        8.13      1.27 o
  -1   0  12       12.15       14.90      1.62 o
   0   0  12        0.51        1.19      0.65 o
   1   0  12        1.21        1.47      0.68 o
   2   0  12        0.53        0.74      0.66 o
  -7   1  12        9.85       13.34      1.98 o
  -6   1  12        0.42        0.42      0.58 o
  -5   1  12        0.00        0.00      0.85 o
  -4   1  12        4.62        4.83      0.96 o
  -3   1  12       46.27       48.35      2.05 o
  -2   1  12        9.28       11.53      1.08 o
  -6   2  12       12.31       16.74      1.65 o
  -5   2  12        0.16        0.43      0.61 o
  -4   2  12       18.35       18.19      1.44 o
  -3   2  12        2.86        2.01      0.69 o
  -2   2  12       41.30       49.73      2.09 o
  -1   2  12        0.24        0.90      0.59 o
  -6   3  12       12.06       12.40      1.62 o
  -5   3  12        4.89        3.65      0.82 o
  -4   3  12        0.35        0.66      0.84 o
  -3   3  12       32.79       36.65      1.87 o
  -2   3  12        0.03        0.69      0.55 o
  -1   3  12        0.36        1.22      1.17 o
   0   3  12        0.81        2.47      0.97 o
  -5   4  12       11.69       12.60      1.34 o
  -4   4  12        0.02        0.37      0.55 o
  -3   4  12        1.13        0.74      0.96 o
  -2   4  12       13.72       13.54      1.32 o
  -3  -3  13        0.49        0.49      0.74 o
  -2  -3  13       11.87       14.11      1.84 o
  -1  -3  13        5.62        5.66      1.27 o
  -4  -2  13        9.80       12.64      1.75 o
  -3  -2  13        7.08        9.75      1.53 o
  -2  -2  13        0.10        0.00      0.48 o
  -1  -2  13        0.02        0.71      0.68 o
   0  -2  13       10.04       12.89      1.72 o
  -5  -1  13       15.50       19.05      1.28 o
  -4  -1  13        8.70        9.85      1.58 o
  -3  -1  13        1.35        1.53      0.76 o
  -2  -1  13        0.06        0.00      0.53 o
  -1  -1  13        3.47        3.71      1.10 o
   0  -1  13        7.31        8.42      1.51 o
  -5   0  13        3.03        3.38      1.17 o
  -4   0  13        6.91       11.72      1.19 o
  -3   0  13        4.53        3.12      0.96 o
  -2   0  13        0.25        0.65      0.62 o
  -1   0  13        0.49        0.54      0.62 o
   0   0  13        2.02        2.43      0.94 o
  -5   1  13        4.18        2.95      0.80 o
  -4   1  13        3.88        4.24      1.18 o
  -3   1  13        8.58        7.52      1.03 o
  -5   2  13        0.27        0.03      1.21 o
  -4   2  13        7.73        4.87      0.95 o
  -3   2  13       22.32       24.87      1.55 o
  -2   2  13       16.21       15.42      1.32 o
  -4   3  13        2.39        3.10      0.77 o
  -3   3  13        4.32        4.42      1.55 o
 
